# Supplementary material for: Water-assisted oxidative redispersion of Cu particles through formation of Cu hydroxide at room temperature
Source: Nat Commun. 2024 Apr 8;15:3046. doi: 10.1038/s41467-024-47397-z (PMC11001857; doi:10.1038/s41467-024-47397-z)
Supplement: Supplementary file 3 — Source Data [file 41467_2024_47397_MOESM3_ESM.xlsx]

## Sheet: Fig 1a
	Fig 1a In-situ UV-Vis spectra of 2Cu/AlOOH-900 treated in different atmospheres (Air, Ar, CO2, N2, Ar-H2O, O2, and O2-H2O) for 30 minutes.
	2Cu/AlOOH-900H		in Ar		in CO2		air exposure		O2 30min		in N2		O2-H2O 30min		Ar-H2O		Cu in Ar-H2O
800	0.57364	800	0.59873	800	0.59268	800	0.2983	800	0.58377	800	0.59744	800	0.2495	800	0.2983	800	0.09173
799	0.57869	799	0.59883	799	0.59798	799	0.34128	798	0.58547	799	0.59183	799	0.25228	799	0.34128	799	0.09301
798	0.584	798	0.59812	798	0.6022	798	0.32983	796	0.58653	798	0.60383	798	0.24494	798	0.32983	798	0.09386
797	0.58143	797	0.59989	797	0.59379	797	0.30473	794	0.58594	797	0.59843	797	0.2462	797	0.30473	797	0.09789
796	0.59023	796	0.59894	796	0.60179	796	0.3097	792	0.59114	796	0.59761	796	0.2501	796	0.3097	796	0.09525
795	0.58918	795	0.60101	795	0.59788	795	0.30765	790	0.59446	795	0.60185	795	0.25414	795	0.30765	795	0.09556
794	0.5907	794	0.6058	794	0.60125	794	0.30795	788	0.59465	794	0.60097	794	0.2471	794	0.30795	794	0.09656
793	0.58797	793	0.60523	793	0.60088	793	0.31066	786	0.5965	793	0.59808	793	0.25474	793	0.31066	793	0.09288
792	0.58243	792	0.60981	792	0.60369	792	0.30674	784	0.59744	792	0.60301	792	0.25593	792	0.30674	792	0.09453
791	0.58853	791	0.6081	791	0.60787	791	0.30515	782	0.59949	791	0.60342	791	0.24876	791	0.30515	791	0.09278
790	0.584	790	0.60157	790	0.60745	790	0.31404	780	0.60395	790	0.6062	790	0.25608	790	0.31404	790	0.09349
789	0.59698	789	0.61687	789	0.61049	789	0.3099	778	0.60522	789	0.60667	789	0.2608	789	0.3099	789	0.0947
788	0.59423	788	0.60871	788	0.61074	788	0.30823	776	0.60544	788	0.61262	788	0.25826	788	0.30823	788	0.09293
787	0.6027	787	0.61489	787	0.62411	787	0.30704	774	0.61025	787	0.61222	787	0.25775	787	0.30704	787	0.09768
786	0.59619	786	0.60178	786	0.61181	786	0.31128	772	0.60977	786	0.60778	786	0.25889	786	0.31128	786	0.0934
785	0.59647	785	0.61191	785	0.61537	785	0.31103	770	0.61095	785	0.61248	785	0.25433	785	0.31103	785	0.09328
784	0.59345	784	0.6156	784	0.6152	784	0.30972	768	0.61573	784	0.61646	784	0.25514	784	0.30972	784	0.09288
783	0.59996	783	0.61639	783	0.61474	783	0.31728	766	0.61638	783	0.61645	783	0.25993	783	0.31728	783	0.09425
782	0.59741	782	0.6177	782	0.6211	782	0.3165	764	0.61672	782	0.61621	782	0.25715	782	0.3165	782	0.09462
781	0.59688	781	0.61854	781	0.61523	781	0.31987	762	0.62171	781	0.61415	781	0.25789	781	0.31987	781	0.09661
780	0.60049	780	0.61888	780	0.61574	780	0.31554	760	0.62463	780	0.61974	780	0.26071	780	0.31554	780	0.0951
779	0.60195	779	0.61585	779	0.61744	779	0.31775	758	0.62465	779	0.61511	779	0.25239	779	0.31775	779	0.09821
778	0.60233	778	0.62503	778	0.61889	778	0.31972	756	0.62499	778	0.61912	778	0.25615	778	0.31972	778	0.09879
777	0.60889	777	0.61336	777	0.6209	777	0.32774	754	0.62852	777	0.62828	777	0.25699	777	0.32774	777	0.09668
776	0.60834	776	0.62108	776	0.62359	776	0.32475	752	0.63256	776	0.62353	776	0.2588	776	0.32475	776	0.09812
775	0.61408	775	0.62417	775	0.63177	775	0.32101	750	0.63595	775	0.62721	775	0.25809	775	0.32101	775	0.09676
774	0.60655	774	0.62354	774	0.62804	774	0.31948	748	0.63584	774	0.62775	774	0.25681	774	0.31948	774	0.09766
773	0.60922	773	0.62509	773	0.63032	773	0.32067	746	0.63797	773	0.62514	773	0.25743	773	0.32067	773	0.09741
772	0.61454	772	0.62987	772	0.63148	772	0.3256	744	0.63939	772	0.63033	772	0.25706	772	0.3256	772	0.09854
771	0.61431	771	0.62352	771	0.63171	771	0.32967	742	0.64126	771	0.62806	771	0.25993	771	0.32967	771	0.09778
770	0.61404	770	0.62958	770	0.63467	770	0.32536	740	0.64372	770	0.63694	770	0.26137	770	0.32536	770	0.09705
769	0.62169	769	0.63451	769	0.64207	769	0.32397	738	0.64623	769	0.64571	769	0.26383	769	0.32397	769	0.10141
768	0.60895	768	0.63637	768	0.62841	768	0.32784	736	0.64656	768	0.63496	768	0.2595	768	0.32784	768	0.09779
767	0.61411	767	0.63193	767	0.63488	767	0.32329	734	0.65006	767	0.63575	767	0.26428	767	0.32329	767	0.09998
766	0.61575	766	0.63601	766	0.6306	766	0.32847	732	0.65294	766	0.63886	766	0.26285	766	0.32847	766	0.09961
765	0.6217	765	0.64013	765	0.63676	765	0.32788	730	0.65453	765	0.63601	765	0.2621	765	0.32788	765	0.10172
764	0.61708	764	0.63633	764	0.63907	764	0.32546	728	0.65724	764	0.63755	764	0.2621	764	0.32546	764	0.09963
763	0.62149	763	0.64114	763	0.63979	763	0.33448	726	0.66015	763	0.63746	763	0.26293	763	0.33448	763	0.09734
762	0.62419	762	0.6455	762	0.64204	762	0.3312	724	0.65957	762	0.64158	762	0.26065	762	0.3312	762	0.09824
761	0.62637	761	0.64534	761	0.64481	761	0.32867	722	0.66241	761	0.64417	761	0.26359	761	0.32867	761	0.10104
760	0.63155	760	0.64102	760	0.64615	760	0.32729	720	0.66638	760	0.64574	760	0.26414	760	0.32729	760	0.09939
759	0.62308	759	0.64211	759	0.64387	759	0.32916	718	0.66707	759	0.64656	759	0.26292	759	0.32916	759	0.09977
758	0.63127	758	0.64535	758	0.6457	758	0.3306	716	0.67048	758	0.64546	758	0.26292	758	0.3306	758	0.09926
757	0.63375	757	0.65245	757	0.64576	757	0.33018	714	0.67244	757	0.65139	757	0.26149	757	0.33018	757	0.09978
756	0.63259	756	0.64724	756	0.64596	756	0.3399	712	0.67405	756	0.65377	756	0.26385	756	0.3399	756	0.10161
755	0.63556	755	0.6487	755	0.6487	755	0.33749	710	0.67565	755	0.65206	755	0.26386	755	0.33749	755	0.10137
754	0.63286	754	0.65088	754	0.65117	754	0.3308	708	0.67816	754	0.65176	754	0.26453	754	0.3308	754	0.10099
753	0.63172	753	0.65014	753	0.64967	753	0.3308	706	0.67926	753	0.6534	753	0.2665	753	0.3308	753	0.10182
752	0.63663	752	0.65367	752	0.65379	752	0.33638	704	0.68213	752	0.65717	752	0.26386	752	0.33638	752	0.10008
751	0.63823	751	0.65522	751	0.65914	751	0.3345	702	0.68312	751	0.65363	751	0.26518	751	0.3345	751	0.10007
750	0.64183	750	0.65342	750	0.65466	750	0.3344	700	0.68579	750	0.65638	750	0.26622	750	0.3344	750	0.10056
749	0.64372	749	0.6541	749	0.65706	749	0.33676	698	0.6874	749	0.65849	749	0.26743	749	0.33676	749	0.10095
748	0.64245	748	0.66331	748	0.65598	748	0.33777	696	0.68841	748	0.66337	748	0.26515	748	0.33777	748	0.10094
747	0.64386	747	0.66525	747	0.65987	747	0.33897	694	0.69042	747	0.66011	747	0.26658	747	0.33897	747	0.10175
746	0.6488	746	0.66415	746	0.65866	746	0.3403	692	0.69206	746	0.66337	746	0.26547	746	0.3403	746	0.09916
745	0.64649	745	0.66845	745	0.66118	745	0.33943	690	0.69395	745	0.66405	745	0.26421	745	0.33943	745	0.09975
744	0.64736	744	0.66718	744	0.66869	744	0.34358	688	0.69688	744	0.66323	744	0.26398	744	0.34358	744	0.10144
743	0.64908	743	0.66597	743	0.66724	743	0.34187	686	0.69922	743	0.66273	743	0.26535	743	0.34187	743	0.10138
742	0.65171	742	0.66983	742	0.67061	742	0.34009	684	0.7015	742	0.66929	742	0.26377	742	0.34009	742	0.10032
741	0.65703	741	0.66875	741	0.67002	741	0.33885	682	0.70251	741	0.66923	741	0.26577	741	0.33885	741	0.09973
740	0.65663	740	0.67445	740	0.67178	740	0.34213	680	0.70216	740	0.67348	740	0.26682	740	0.34213	740	0.10137
739	0.65187	739	0.66917	739	0.66856	739	0.34307	678	0.70527	739	0.66778	739	0.26856	739	0.34307	739	0.10208
738	0.65447	738	0.67357	738	0.67205	738	0.3446	676	0.70555	738	0.67515	738	0.26644	738	0.3446	738	0.10042
737	0.65898	737	0.67264	737	0.67556	737	0.34653	674	0.70804	737	0.67282	737	0.26737	737	0.34653	737	0.0997
736	0.66454	736	0.67468	736	0.67675	736	0.34445	672	0.70699	736	0.67426	736	0.26657	736	0.34445	736	0.09971
735	0.66744	735	0.68094	735	0.67296	735	0.34593	670	0.70963	735	0.68131	735	0.2675	735	0.34593	735	0.10113
734	0.66629	734	0.68091	734	0.6773	734	0.34476	668	0.71152	734	0.6795	734	0.26721	734	0.34476	734	0.10174
733	0.66265	733	0.68211	733	0.6766	733	0.34636	666	0.71406	733	0.68063	733	0.26673	733	0.34636	733	0.10308
732	0.66709	732	0.68616	732	0.68197	732	0.34763	664	0.71516	732	0.68412	732	0.2673	732	0.34763	732	0.101
731	0.66647	731	0.68375	731	0.68547	731	0.3468	662	0.71548	731	0.68523	731	0.26863	731	0.3468	731	0.10038
730	0.66863	730	0.68629	730	0.68487	730	0.34838	660	0.71567	730	0.68654	730	0.26894	730	0.34838	730	0.10114
729	0.67288	729	0.68926	729	0.68845	729	0.3493	658	0.71762	729	0.68845	729	0.26892	729	0.3493	729	0.10027
728	0.66884	728	0.68779	728	0.68606	728	0.34827	656	0.72027	728	0.69227	728	0.2697	728	0.34827	728	0.1025
727	0.67586	727	0.69037	727	0.69068	727	0.34799	654	0.71998	727	0.69049	727	0.26893	727	0.34799	727	0.10181
726	0.6775	726	0.69403	726	0.69265	726	0.35068	652	0.7215	726	0.69054	726	0.26791	726	0.35068	726	0.10294
725	0.67508	725	0.69282	725	0.69358	725	0.35216	650	0.72235	725	0.69232	725	0.26948	725	0.35216	725	0.10332
724	0.67691	724	0.69661	724	0.6963	724	0.35204	648	0.72399	724	0.69535	724	0.26879	724	0.35204	724	0.10266
723	0.67747	723	0.69593	723	0.69335	723	0.3523	646	0.72447	723	0.6943	723	0.26902	723	0.3523	723	0.10102
722	0.67778	722	0.6993	722	0.69911	722	0.35263	644	0.72446	722	0.69873	722	0.27006	722	0.35263	722	0.1009
721	0.68259	721	0.69881	721	0.69774	721	0.35307	642	0.72497	721	0.69849	721	0.26612	721	0.35307	721	0.10154
720	0.68494	720	0.70111	720	0.69713	720	0.35504	640	0.72598	720	0.70085	720	0.26606	720	0.35504	720	0.10239
719	0.68698	719	0.70207	719	0.70143	719	0.35585	638	0.72719	719	0.70442	719	0.27186	719	0.35585	719	0.10291
718	0.69088	718	0.70694	718	0.70439	718	0.35596	636	0.72704	718	0.7054	718	0.27062	718	0.35596	718	0.10297
717	0.68973	717	0.70898	717	0.7052	717	0.35418	634	0.72817	717	0.70463	717	0.27031	717	0.35418	717	0.1013
716	0.69002	716	0.70653	716	0.70769	716	0.35607	632	0.72893	716	0.70513	716	0.27014	716	0.35607	716	0.10211
715	0.69277	715	0.70921	715	0.70992	715	0.35743	630	0.72993	715	0.7096	715	0.27026	715	0.35743	715	0.10356
714	0.69204	714	0.71022	714	0.70983	714	0.35653	628	0.72933	714	0.70951	714	0.27236	714	0.35653	714	0.10235
713	0.69349	713	0.70851	713	0.71083	713	0.3565	626	0.72896	713	0.70871	713	0.27313	713	0.3565	713	0.10232
712	0.69982	712	0.71514	712	0.71275	712	0.3584	624	0.72829	712	0.71501	712	0.26918	712	0.3584	712	0.10312
711	0.69745	711	0.71865	711	0.71604	711	0.35778	622	0.72855	711	0.71552	711	0.26915	711	0.35778	711	0.10317
710	0.70128	710	0.7205	710	0.72063	710	0.35834	620	0.7296	710	0.71698	710	0.27163	710	0.35834	710	0.10337
709	0.70603	709	0.72012	709	0.7211	709	0.35799	618	0.7295	709	0.72025	709	0.27189	709	0.35799	709	0.1017
708	0.70629	708	0.72118	708	0.72111	708	0.35769	616	0.7299	708	0.72039	708	0.27144	708	0.35769	708	0.10154
707	0.70616	707	0.72395	707	0.72014	707	0.3588	614	0.72786	707	0.72171	707	0.27073	707	0.3588	707	0.10259
706	0.71058	706	0.72277	706	0.72179	706	0.35956	612	0.72735	706	0.72403	706	0.26922	706	0.35956	706	0.10254
705	0.71109	705	0.72487	705	0.72289	705	0.36126	610	0.72683	705	0.72825	705	0.27066	705	0.36126	705	0.10263
704	0.70954	704	0.72519	704	0.72493	704	0.36078	608	0.72551	704	0.72692	704	0.27315	704	0.36078	704	0.10295
703	0.71323	703	0.72675	703	0.72549	703	0.36246	606	0.72516	703	0.72549	703	0.27092	703	0.36246	703	0.10239
702	0.71469	702	0.72916	702	0.72763	702	0.36223	604	0.72424	702	0.72737	702	0.27192	702	0.36223	702	0.10338
701	0.7178	701	0.73302	701	0.73028	701	0.36234	602	0.72381	701	0.73295	701	0.27046	701	0.36234	701	0.10255
700	0.72027	700	0.73406	700	0.72857	700	0.36329	600	0.72164	700	0.73439	700	0.27232	700	0.36329	700	0.10323
699	0.72273	699	0.73714	699	0.73505	699	0.36404	598	0.71919	699	0.73788	699	0.27242	699	0.36404	699	0.10338
698	0.72071	698	0.73741	698	0.73856	698	0.36467	596	0.71826	698	0.73734	698	0.27303	698	0.36467	698	0.10369
697	0.72349	697	0.7381	697	0.73885	697	0.36496	594	0.71711	697	0.74028	697	0.27233	697	0.36496	697	0.10316
696	0.72509	696	0.73807	696	0.73943	696	0.36553	592	0.71489	696	0.74113	696	0.27159	696	0.36553	696	0.10305
695	0.72744	695	0.73882	695	0.74059	695	0.3665	590	0.71249	695	0.74393	695	0.27146	695	0.3665	695	0.10301
694	0.72737	694	0.74036	694	0.74104	694	0.36671	588	0.71121	694	0.74323	694	0.27021	694	0.36671	694	0.10321
693	0.72738	693	0.74175	693	0.74312	693	0.36668	586	0.70883	693	0.7436	693	0.27111	693	0.36668	693	0.10367
692	0.72958	692	0.74344	692	0.74598	692	0.36618	584	0.70709	692	0.7475	692	0.27192	692	0.36618	692	0.10372
691	0.73496	691	0.74556	691	0.74832	691	0.3664	582	0.7043	691	0.74901	691	0.27209	691	0.3664	691	0.10357
690	0.73819	690	0.75152	690	0.74951	690	0.36717	580	0.70083	690	0.75041	690	0.27146	690	0.36717	690	0.10318
689	0.73763	689	0.75524	689	0.75107	689	0.36756	578	0.69887	689	0.75461	689	0.272	689	0.36756	689	0.10354
688	0.73909	688	0.75501	688	0.75529	688	0.36938	576	0.69701	688	0.75598	688	0.27298	688	0.36938	688	0.10381
687	0.74395	687	0.75917	687	0.75804	687	0.37033	574	0.6946	687	0.75699	687	0.27322	687	0.37033	687	0.10351
686	0.7476	686	0.76216	686	0.75941	686	0.36915	572	0.69205	686	0.75751	686	0.27284	686	0.36915	686	0.10388
685	0.74889	685	0.76111	685	0.75801	685	0.36786	570	0.68974	685	0.75955	685	0.27182	685	0.36786	685	0.10303
684	0.74998	684	0.7594	684	0.75898	684	0.36906	568	0.68776	684	0.76231	684	0.27166	684	0.36906	684	0.10258
683	0.7484	683	0.76019	683	0.75864	683	0.3694	566	0.68631	683	0.76253	683	0.27107	683	0.3694	683	0.10205
682	0.74945	682	0.76438	682	0.76112	682	0.36853	564	0.68462	682	0.76538	682	0.27258	682	0.36853	682	0.10268
681	0.75235	681	0.76541	681	0.76391	681	0.37011	562	0.68278	681	0.76942	681	0.27349	681	0.37011	681	0.1037
680	0.75468	680	0.7686	680	0.76474	680	0.37118	560	0.68137	680	0.77112	680	0.27182	680	0.37118	680	0.1045
679	0.75697	679	0.77082	679	0.76716	679	0.37001	558	0.68003	679	0.76996	679	0.27178	679	0.37001	679	0.10468
678	0.75813	678	0.77224	678	0.76971	678	0.37164	556	0.67751	678	0.77216	678	0.27209	678	0.37164	678	0.10498
677	0.75949	677	0.77486	677	0.77131	677	0.37273	554	0.6731	677	0.77691	677	0.27261	677	0.37273	677	0.10491
676	0.76131	676	0.77463	676	0.77275	676	0.3718	552	0.67016	676	0.77383	676	0.27163	676	0.3718	676	0.10337
675	0.76329	675	0.776	675	0.77541	675	0.3719	550	0.66919	675	0.77643	675	0.27107	675	0.3719	675	0.10319
674	0.76532	674	0.77922	674	0.77871	674	0.37189	548	0.66844	674	0.78305	674	0.27153	674	0.37189	674	0.10357
673	0.76789	673	0.78028	673	0.7805	673	0.37204	546	0.66677	673	0.78249	673	0.27157	673	0.37204	673	0.1031
672	0.76963	672	0.78222	672	0.77986	672	0.37344	544	0.66674	672	0.78362	672	0.27148	672	0.37344	672	0.10343
671	0.77039	671	0.78457	671	0.78087	671	0.37358	542	0.66631	671	0.78501	671	0.27184	671	0.37358	671	0.1037
670	0.773	670	0.7857	670	0.78265	670	0.37297	540	0.66517	670	0.78406	670	0.27281	670	0.37297	670	0.10279
669	0.77443	669	0.78618	669	0.78544	669	0.37252	538	0.66497	669	0.787	669	0.27259	669	0.37252	669	0.10375
668	0.77595	668	0.78641	668	0.78716	668	0.374	536	0.6649	668	0.79129	668	0.27215	668	0.374	668	0.10368
667	0.78085	667	0.79133	667	0.78893	667	0.37486	534	0.66473	667	0.79344	667	0.2718	667	0.37486	667	0.10341
666	0.78431	666	0.79478	666	0.79071	666	0.37455	532	0.6643	666	0.79561	666	0.27074	666	0.37455	666	0.10372
665	0.78472	665	0.79407	665	0.79241	665	0.3746	530	0.664	665	0.79658	665	0.27019	665	0.3746	665	0.10321
664	0.78494	664	0.79693	664	0.79511	664	0.37429	528	0.66476	664	0.79861	664	0.27049	664	0.37429	664	0.10334
663	0.78486	663	0.79929	663	0.79579	663	0.37506	526	0.6656	663	0.79914	663	0.27103	663	0.37506	663	0.10386
662	0.78838	662	0.79948	662	0.7978	662	0.37632	524	0.6662	662	0.80025	662	0.27091	662	0.37632	662	0.10448
661	0.79191	661	0.80186	661	0.80225	661	0.37642	522	0.66743	661	0.80286	661	0.27045	661	0.37642	661	0.10371
660	0.79091	660	0.80509	660	0.80377	660	0.37589	520	0.66913	660	0.80401	660	0.27052	660	0.37589	660	0.10323
659	0.79526	659	0.80583	659	0.80475	659	0.3754	518	0.66995	659	0.80661	659	0.26998	659	0.3754	659	0.10354
658	0.79825	658	0.80655	658	0.80647	658	0.37491	516	0.67105	658	0.80943	658	0.2693	658	0.37491	658	0.10317
657	0.7991	657	0.80728	657	0.80767	657	0.3759	514	0.67286	657	0.81033	657	0.26979	657	0.3759	657	0.10265
656	0.80141	656	0.81024	656	0.81095	656	0.37606	512	0.67419	656	0.81142	656	0.27088	656	0.37606	656	0.10261
655	0.80336	655	0.81262	655	0.81026	655	0.37571	510	0.67514	655	0.81665	655	0.27059	655	0.37571	655	0.10269
654	0.80552	654	0.81419	654	0.81112	654	0.3755	508	0.67654	654	0.81926	654	0.27027	654	0.3755	654	0.10292
653	0.80695	653	0.81533	653	0.81627	653	0.37679	506	0.67738	653	0.81802	653	0.27075	653	0.37679	653	0.10349
652	0.8106	652	0.81746	652	0.81969	652	0.37697	504	0.67727	652	0.81826	652	0.2704	652	0.37697	652	0.10408
651	0.81275	651	0.81853	651	0.81718	651	0.37693	502	0.67728	651	0.82141	651	0.26955	651	0.37693	651	0.1038
650	0.81485	650	0.81945	650	0.81897	650	0.37759	500	0.67684	650	0.8237	650	0.26969	650	0.37759	650	0.10308
649	0.81535	649	0.82261	649	0.82164	649	0.37764	498	0.67603	649	0.82576	649	0.26951	649	0.37764	649	0.10332
648	0.81641	648	0.8262	648	0.82385	648	0.37716	496	0.67496	648	0.82579	648	0.26934	648	0.37716	648	0.10303
647	0.82114	647	0.8284	647	0.82532	647	0.37654	494	0.67342	647	0.82727	647	0.2689	647	0.37654	647	0.10304
646	0.82524	646	0.82921	646	0.82718	646	0.37683	492	0.67275	646	0.82962	646	0.26886	646	0.37683	646	0.10347
645	0.82488	645	0.82942	645	0.83015	645	0.37797	490	0.67017	645	0.83204	645	0.26877	645	0.37797	645	0.10347
644	0.82579	644	0.83271	644	0.83132	644	0.37807	488	0.66836	644	0.83435	644	0.2678	644	0.37807	644	0.10309
643	0.82749	643	0.83609	643	0.83328	643	0.37713	486	0.66738	643	0.83567	643	0.26813	643	0.37713	643	0.10202
642	0.82861	642	0.83766	642	0.83435	642	0.37822	484	0.66481	642	0.83725	642	0.26874	642	0.37822	642	0.10185
641	0.83237	641	0.84022	641	0.83508	641	0.37848	482	0.66508	641	0.83956	641	0.26858	641	0.37848	641	0.10262
640	0.835	640	0.84138	640	0.83731	640	0.378	480	0.6678	640	0.84423	640	0.26818	640	0.378	640	0.10268
639	0.83622	639	0.84154	639	0.84004	639	0.37817	478	0.6703	639	0.84719	639	0.26878	639	0.37817	639	0.10249
638	0.84048	638	0.84518	638	0.84048	638	0.37791	476	0.6736	638	0.8473	638	0.26765	638	0.37791	638	0.10276
637	0.84432	637	0.84854	637	0.84272	637	0.37913	474	0.67587	637	0.84956	637	0.26769	637	0.37913	637	0.10226
636	0.84668	636	0.84821	636	0.84541	636	0.37883	472	0.67789	636	0.84863	636	0.26812	636	0.37883	636	0.10333
635	0.84621	635	0.84961	635	0.84477	635	0.37888	470	0.68061	635	0.85063	635	0.26777	635	0.37888	635	0.10323
634	0.84804	634	0.85016	634	0.84829	634	0.3789	468	0.68308	634	0.85273	634	0.26655	634	0.3789	634	0.103
633	0.85157	633	0.85294	633	0.85157	633	0.37845	466	0.68466	633	0.85294	633	0.26661	633	0.37845	633	0.10374
632	0.85441	632	0.85527	632	0.85201	632	0.37912	464	0.68551	632	0.85596	632	0.26671	632	0.37912	632	0.1031
631	0.8546	631	0.85478	631	0.85374	631	0.37869	462	0.68684	631	0.85728	631	0.26658	631	0.37869	631	0.10319
630	0.85569	630	0.85699	630	0.85448	630	0.37802	460	0.68793	630	0.85925	630	0.26645	630	0.37802	630	0.10377
629	0.85772	629	0.85903	629	0.85711	629	0.37809	458	0.68868	629	0.86226	629	0.26622	629	0.37809	629	0.10313
628	0.86107	628	0.86133	628	0.86203	628	0.37859	456	0.68886	628	0.86493	628	0.26596	628	0.37859	628	0.10292
627	0.86343	627	0.86378	627	0.86326	627	0.37781	454	0.68845	627	0.86572	627	0.26497	627	0.37781	627	0.10379
626	0.86541	626	0.86488	626	0.86259	626	0.37753	452	0.68856	626	0.86806	626	0.26501	626	0.37753	626	0.10344
625	0.86611	625	0.86514	625	0.86461	625	0.37752	450	0.68841	625	0.87064	625	0.26465	625	0.37752	625	0.10278
624	0.86893	624	0.86831	624	0.86468	624	0.37767	448	0.68866	624	0.87259	624	0.26479	624	0.37767	624	0.10256
623	0.87093	623	0.86906	623	0.86534	623	0.37917	446	0.6878	623	0.8747	623	0.26434	623	0.37917	623	0.10192
622	0.87189	622	0.87064	622	0.86841	622	0.37893	444	0.68723	622	0.87441	622	0.26456	622	0.37893	622	0.10227
621	0.87581	621	0.87347	621	0.87159	621	0.37833	442	0.68764	621	0.87374	621	0.26422	621	0.37833	621	0.1023
620	0.87708	620	0.87401	620	0.8715	620	0.37766	440	0.68978	620	0.87536	620	0.2644	620	0.37766	620	0.10244
619	0.8785	619	0.8756	619	0.87067	619	0.37746	438	0.69197	619	0.87859	619	0.26368	619	0.37746	619	0.10323
618	0.88172	618	0.87662	618	0.8741	618	0.3771	436	0.69203	618	0.8798	618	0.26324	618	0.3771	618	0.10334
617	0.88566	617	0.87934	617	0.87635	617	0.37705	434	0.69248	617	0.88262	617	0.26297	617	0.37705	617	0.103
616	0.88635	616	0.88002	616	0.87739	616	0.37749	432	0.69297	616	0.88617	616	0.26267	616	0.37749	616	0.10271
615	0.8878	615	0.88154	615	0.87908	615	0.37645	430	0.69544	615	0.88687	615	0.26257	615	0.37645	615	0.10309
614	0.88902	614	0.88219	614	0.8811	614	0.37687	428	0.69798	614	0.88615	614	0.26145	614	0.37687	614	0.10186
613	0.89227	613	0.88401	613	0.87989	613	0.37716	426	0.69931	613	0.88789	613	0.26082	613	0.37716	613	0.10264
612	0.89224	612	0.88591	612	0.8804	612	0.37707	424	0.70073	612	0.88832	612	0.26111	612	0.37707	612	0.10249
611	0.89545	611	0.88759	611	0.88097	611	0.37718	422	0.70395	611	0.89132	611	0.26136	611	0.37718	611	0.10311
610	0.89782	610	0.88862	610	0.88382	610	0.37671	420	0.70434	610	0.89461	610	0.26148	610	0.37671	610	0.1029
609	0.8991	609	0.88903	609	0.88587	609	0.37568	418	0.70586	609	0.89483	609	0.26135	609	0.37568	609	0.10244
608	0.90208	608	0.89073	608	0.88609	608	0.37482	416	0.70695	608	0.89571	608	0.26173	608	0.37482	608	0.1024
607	0.90428	607	0.89062	607	0.88737	607	0.3748	414	0.70884	607	0.89673	607	0.2603	607	0.3748	607	0.10307
606	0.90349	606	0.89117	606	0.89108	606	0.37526	412	0.70945	606	0.89748	606	0.26037	606	0.37526	606	0.10274
605	0.90561	605	0.89136	605	0.89042	605	0.37457	410	0.71403	605	0.8989	605	0.26001	605	0.37457	605	0.10241
604	0.90695	604	0.89186	604	0.88841	604	0.37477	408	0.7151	604	0.89858	604	0.25992	604	0.37477	604	0.10274
603	0.90643	603	0.89251	603	0.88989	603	0.37518	406	0.71722	603	0.8997	603	0.25985	603	0.37518	603	0.10317
602	0.90929	602	0.89641	602	0.89208	602	0.37435	404	0.71964	602	0.90165	602	0.26021	602	0.37435	602	0.10251
601	0.9138	601	0.89605	601	0.89285	601	0.37353	402	0.72166	601	0.90186	601	0.25989	601	0.37353	601	0.10231
600	0.91566	600	0.89736	600	0.89415	600	0.37281	400	0.7244	600	0.90299	600	0.25835	600	0.37281	600	0.1025
599	0.9146	599	0.89805	599	0.89248	599	0.37201	398	0.72599	599	0.90283	599	0.25781	599	0.37201	599	0.10173
598	0.91865	598	0.90091	598	0.89485	598	0.37204	396	0.72639	598	0.90475	598	0.25708	598	0.37204	598	0.10257
597	0.91752	597	0.90011	597	0.89698	597	0.37188	394	0.72988	597	0.90414	597	0.25724	597	0.37188	597	0.10194
596	0.91918	596	0.89972	596	0.89792	596	0.37112	392	0.73427	596	0.90518	596	0.25741	596	0.37112	596	0.10213
595	0.92002	595	0.89954	595	0.89546	595	0.37053	390	0.73717	595	0.90529	595	0.25795	595	0.37053	595	0.10229
594	0.91982	594	0.89892	594	0.89371	594	0.37083	388	0.73631	594	0.90304	594	0.25683	594	0.37083	594	0.10249
593	0.92027	593	0.89978	593	0.89391	593	0.37029	386	0.73724	593	0.90534	593	0.25579	593	0.37029	593	0.10283
592	0.91969	592	0.90024	592	0.8936	592	0.36992	384	0.73971	592	0.9065	592	0.25578	592	0.36992	592	0.10257
591	0.92135	591	0.89828	591	0.89458	591	0.36933	382	0.74167	591	0.90645	591	0.25552	591	0.36933	591	0.10201
590	0.92038	590	0.89822	590	0.89377	590	0.36909	380	0.74542	590	0.90445	590	0.25556	590	0.36909	590	0.10143
589	0.92188	589	0.89887	589	0.89621	589	0.36801	378	0.74729	589	0.90706	589	0.25563	589	0.36801	589	0.10137
588	0.92198	588	0.89718	588	0.89425	588	0.36736	376	0.7522	588	0.90493	588	0.25511	588	0.36736	588	0.10201
587	0.92366	587	0.90012	587	0.89566	587	0.36655	374	0.75425	587	0.90309	587	0.25448	587	0.36655	587	0.10188
586	0.92295	586	0.90023	586	0.89417	586	0.36647	372	0.76289	586	0.90464	586	0.25433	586	0.36647	586	0.10172
585	0.92177	585	0.89678	585	0.89122	585	0.36586	370	0.73693	585	0.90386	585	0.25428	585	0.36586	585	0.10119
584	0.92163	584	0.8952	584	0.88984	584	0.36518	368	0.73518	584	0.90168	584	0.25413	584	0.36518	584	0.1014
583	0.9227	583	0.89577	583	0.88976	583	0.36597	366	0.73889	583	0.90321	583	0.25414	583	0.36597	583	0.10203
582	0.92082	582	0.89343	582	0.88754	582	0.36487	364	0.74174	582	0.90218	582	0.25321	582	0.36487	582	0.10188
581	0.91952	581	0.89161	581	0.88573	581	0.36393	362	0.75978	581	0.89975	581	0.25249	581	0.36393	581	0.10195
580	0.92165	580	0.89297	580	0.88643	580	0.36401	360	0.75577	580	0.89731	580	0.25338	580	0.36401	580	0.10163
579	0.9222	579	0.88964	579	0.88527	579	0.36293	358	0.76621	579	0.89632	579	0.25287	579	0.36293	579	0.10224
578	0.92067	578	0.88919	578	0.8841	578	0.36157	356	0.76678	578	0.89453	578	0.25298	578	0.36157	578	0.10108
577	0.91875	577	0.88698	577	0.88301	577	0.36161	354	0.76278	577	0.89435	577	0.25226	577	0.36161	577	0.10192
576	0.91691	576	0.88559	576	0.88218	576	0.36134	352	0.77962	576	0.89258	576	0.25158	576	0.36134	576	0.10169
575	0.91306	575	0.88401	575	0.88143	575	0.35996	350	0.78813	575	0.88994	575	0.25152	575	0.35996	575	0.10172
574	0.9132	574	0.8811	574	0.87827	574	0.35981	348	0.79453	574	0.88821	574	0.25095	574	0.35981	574	0.10206
573	0.91256	573	0.87791	573	0.87755	573	0.35943	346	0.79788	573	0.8872	573	0.25118	573	0.35943	573	0.10208
572	0.90985	572	0.87976	572	0.87233	572	0.35913	344	0.80801	572	0.88537	572	0.25146	572	0.35913	572	0.10114
571	0.90584	571	0.87638	571	0.87232	571	0.35857	342	0.79811	571	0.88379	571	0.25095	571	0.35857	571	0.1014
570	0.90722	570	0.87542	570	0.86878	570	0.35805	340	0.79307	570	0.88125	570	0.25102	570	0.35805	570	0.10137
569	0.90881	569	0.87217	569	0.86743	569	0.35784	338	0.81689	569	0.87869	569	0.25115	569	0.35784	569	0.10227
568	0.90385	568	0.87153	568	0.86671	568	0.35613	336	0.80062	568	0.8785	568	0.24988	568	0.35613	568	0.10197
567	0.90281	567	0.86888	567	0.86453	567	0.35649	334	0.82411	567	0.87598	567	0.24995	567	0.35649	567	0.1022
566	0.90016	566	0.86827	566	0.86233	566	0.35538	332	0.83235	566	0.87536	566	0.2506	566	0.35538	566	0.10058
565	0.8981	565	0.86611	565	0.85742	565	0.35688	330	0.85787	565	0.87416	565	0.25156	565	0.35688	565	0.10114
564	0.8971	564	0.86469	564	0.85715	564	0.35624	328	0.84092	564	0.8703	564	0.24997	564	0.35624	564	0.10206
563	0.896	563	0.86182	563	0.85563	563	0.3548	326	0.83172	563	0.86927	563	0.25036	563	0.3548	563	0.10153
562	0.89378	562	0.86045	562	0.85419	562	0.35473	324	0.82585	562	0.86592	562	0.2508	562	0.35473	562	0.1013
561	0.89098	561	0.85825	561	0.85304	561	0.35456	322	0.83476	561	0.86743	561	0.25096	561	0.35456	561	0.10139
560	0.88989	560	0.85875	560	0.84703	560	0.3546	320	0.86848	560	0.86642	560	0.25011	560	0.3546	560	0.10134
559	0.8863	559	0.85195	559	0.84716	559	0.35468	318	0.8725	559	0.86116	559	0.25016	559	0.35468	559	0.10202
558	0.88295	558	0.85056	558	0.84351	558	0.3522	316	0.8573	558	0.85913	558	0.24918	558	0.3522	558	0.10139
557	0.8835	557	0.851	557	0.84377	557	0.35169	314	0.89578	557	0.85548	557	0.24842	557	0.35169	557	0.10196
556	0.881	556	0.84698	556	0.83931	556	0.35157	312	0.83089	556	0.85383	556	0.2493	556	0.35157	556	0.10142
555	0.87615	555	0.8433	555	0.84027	555	0.35077	310	0.84865	555	0.85328	555	0.24893	555	0.35077	555	0.10038
554	0.8768	554	0.84459	554	0.83713	554	0.35022	308	0.85052	554	0.84884	554	0.24825	554	0.35022	554	0.10119
553	0.8761	553	0.84293	553	0.83574	553	0.34944	306	0.85848	553	0.84861	553	0.2487	553	0.34944	553	0.10074
552	0.8716	552	0.8409	552	0.83474	552	0.34982	304	0.80803	552	0.84699	552	0.24849	552	0.34982	552	0.10096
551	0.87197	551	0.83703	551	0.83453	551	0.35086	302	0.79508	551	0.84366	551	0.24861	551	0.35086	551	0.10132
550	0.87087	550	0.83829	550	0.83148	550	0.34989	300	0.80298	550	0.84393	550	0.24954	550	0.34989	550	0.10095
549	0.87129	549	0.83623	549	0.83168	549	0.34992	298	0.80933	549	0.84327	549	0.24925	549	0.34992	549	0.10201
548	0.86758	548	0.83254	548	0.82999	548	0.34874	296	0.80359	548	0.84247	548	0.24927	548	0.34874	548	0.10091
547	0.86485	547	0.8326	547	0.82751	547	0.34999	294	0.8039	547	0.8396	547	0.24963	547	0.34999	547	0.10114
546	0.86393	546	0.83296	546	0.82501	546	0.34998	292	0.80557	546	0.83863	546	0.2495	546	0.34998	546	0.10128
545	0.86405	545	0.8319	545	0.82633	545	0.34883	290	0.8183	545	0.83989	545	0.24954	545	0.34883	545	0.1012
544	0.86058	544	0.82852	544	0.82558	544	0.34984	288	0.81698	544	0.8378	544	0.24934	544	0.34984	544	0.10099
543	0.86349	543	0.82878	543	0.82308	543	0.35029	286	0.81762	543	0.83622	543	0.24975	543	0.35029	543	0.10122
542	0.86234	542	0.82714	542	0.82259	542	0.34901	284	0.82105	542	0.83596	542	0.25029	542	0.34901	542	0.10045
541	0.85991	541	0.82602	541	0.82213	541	0.34908	282	0.82212	541	0.83483	541	0.25093	541	0.34908	541	0.10109
540	0.86057	540	0.82693	540	0.82213	540	0.35084	280	0.82383	540	0.83269	540	0.25074	540	0.35084	540	0.10098
539	0.85921	539	0.82579	539	0.8202	539	0.3503	278	0.82499	539	0.83204	539	0.25038	539	0.3503	539	0.1008
538	0.85744	538	0.82579	538	0.82036	538	0.35008	276	0.8313	538	0.83014	538	0.25112	538	0.35008	538	0.10114
537	0.85793	537	0.82487	537	0.81814	537	0.34993	274	0.82921	537	0.83178	537	0.25049	537	0.34993	537	0.10105
536	0.85758	536	0.82465	536	0.81898	536	0.3509	272	0.83285	536	0.83048	536	0.2512	536	0.3509	536	0.1006
535	0.8559	535	0.82509	535	0.8182	535	0.35014	270	0.83476	535	0.83043	535	0.25114	535	0.35014	535	0.10071
534	0.85603	534	0.82171	534	0.81567	534	0.35002	268	0.84025	534	0.83055	534	0.25191	534	0.35002	534	0.10067
533	0.85588	533	0.82371	533	0.8158	533	0.35027	266	0.84453	533	0.82985	533	0.2519	533	0.35027	533	0.10095
532	0.85526	532	0.82406	532	0.81662	532	0.35	264	0.84746	532	0.83047	532	0.25211	532	0.35	532	0.10033
531	0.85319	531	0.82143	531	0.8161	531	0.35155	262	0.85751	531	0.82798	531	0.25277	531	0.35155	531	0.10072
530	0.85392	530	0.82184	530	0.81674	530	0.35121	260	0.86732	530	0.82931	530	0.25398	530	0.35121	530	0.10062
529	0.85374	529	0.82075	529	0.81646	529	0.35102	258	0.87106	529	0.82812	529	0.25397	529	0.35102	529	0.10046
528	0.85437	528	0.82148	528	0.81533	528	0.35216	256	0.87258	528	0.82953	528	0.25415	528	0.35216	528	0.10015
527	0.85209	527	0.81969	527	0.81766	527	0.35117	254	0.86782	527	0.82748	527	0.25478	527	0.35117	527	0.09987
526	0.85325	526	0.82025	526	0.81604	526	0.35216	252	0.88295	526	0.82707	526	0.25425	526	0.35216	526	0.10025
525	0.85323	525	0.82188	525	0.81386	525	0.35227	250	0.88201	525	0.82789	525	0.25534	525	0.35227	525	0.09997
524	0.85233	524	0.82227	524	0.8165	524	0.3528			524	0.82986	524	0.25589	524	0.3528	524	0.10007
523	0.85484	523	0.82224	523	0.81653	523	0.35365			523	0.82835	523	0.25646	523	0.35365	523	0.10014
522	0.85508	522	0.82103	522	0.81858	522	0.35435			522	0.82946	522	0.25764	522	0.35435	522	0.09948
521	0.85452	521	0.82064	521	0.8177	521	0.35413			521	0.82885	521	0.25727	521	0.35413	521	0.09986
520	0.85358	520	0.8224	520	0.81691	520	0.35458			520	0.82754	520	0.25725	520	0.35458	520	0.09966
519	0.85515	519	0.82479	519	0.81583	519	0.35568			519	0.82855	519	0.25822	519	0.35568	519	0.09983
518	0.85598	518	0.82138	518	0.81703	518	0.3557			518	0.82938	518	0.2595	518	0.3557	518	0.09957
517	0.85566	517	0.82285	517	0.81602	517	0.35646			517	0.83055	517	0.2596	517	0.35646	517	0.09898
516	0.85556	516	0.82422	516	0.82015	516	0.35744			516	0.83043	516	0.25924	516	0.35744	516	0.09966
515	0.8573	515	0.82403	515	0.81815	515	0.35812			515	0.8305	515	0.26036	515	0.35812	515	0.0993
514	0.85628	514	0.824	514	0.81736	514	0.35977			514	0.8304	514	0.26128	514	0.35977	514	0.09848
513	0.85661	513	0.82489	513	0.81998	513	0.35937			513	0.83233	513	0.26257	513	0.35937	513	0.09873
512	0.86057	512	0.8267	512	0.82159	512	0.35928			512	0.83254	512	0.26195	512	0.35928	512	0.09943
511	0.8583	511	0.82754	511	0.8199	511	0.35966			511	0.83436	511	0.26331	511	0.35966	511	0.09936
510	0.85838	510	0.82541	510	0.81988	510	0.36045			510	0.83348	510	0.26349	510	0.36045	510	0.09893
509	0.86273	509	0.82536	509	0.82142	509	0.36067			509	0.8331	509	0.26403	509	0.36067	509	0.09883
508	0.85982	508	0.82563	508	0.81992	508	0.36157			508	0.83218	508	0.26439	508	0.36157	508	0.09909
507	0.85854	507	0.82583	507	0.82045	507	0.36279			507	0.83229	507	0.26456	507	0.36279	507	0.09891
506	0.85773	506	0.82567	506	0.81962	506	0.36312			506	0.83301	506	0.26702	506	0.36312	506	0.09832
505	0.8587	505	0.82409	505	0.81831	505	0.36277			505	0.83159	505	0.26606	505	0.36277	505	0.09975
504	0.8602	504	0.82553	504	0.81998	504	0.36453			504	0.83269	504	0.26712	504	0.36453	504	0.09823
503	0.85931	503	0.82568	503	0.82063	503	0.3651			503	0.83381	503	0.26706	503	0.3651	503	0.09789
502	0.85782	502	0.8257	502	0.82098	502	0.36509			502	0.83338	502	0.26744	502	0.36509	502	0.09787
501	0.85597	501	0.82482	501	0.81918	501	0.36618			501	0.83328	501	0.26951	501	0.36618	501	0.09836
500	0.8549	500	0.82384	500	0.81964	500	0.36504			500	0.8309	500	0.2684	500	0.36504	500	0.0976
499	0.85665	499	0.82256	499	0.81845	499	0.36543			499	0.83082	499	0.26902	499	0.36543	499	0.09884
498	0.85781	498	0.82065	498	0.81664	498	0.36569			498	0.82896	498	0.26899	498	0.36569	498	0.09925
497	0.85598	497	0.81986	497	0.81777	497	0.36655			497	0.82934	497	0.2688	497	0.36655	497	0.099
496	0.85466	496	0.82313	496	0.81711	496	0.36748			496	0.83181	496	0.26904	496	0.36748	496	0.0994
495	0.85684	495	0.8215	495	0.81599	495	0.3652			495	0.82912	495	0.26852	495	0.3652	495	0.09888
494	0.85419	494	0.82007	494	0.81507	494	0.36613			494	0.8269	494	0.26863	494	0.36613	494	0.09838
493	0.85419	493	0.82192	493	0.81873	493	0.36454			493	0.82707	493	0.26943	493	0.36454	493	0.09948
492	0.8537	492	0.82285	492	0.81509	492	0.36516			492	0.82733	492	0.27031	492	0.36516	492	0.0992
491	0.84907	491	0.81858	491	0.81658	491	0.36391			491	0.82539	491	0.26916	491	0.36391	491	0.09964
490	0.85269	490	0.81637	490	0.81116	490	0.36374			490	0.82476	490	0.26846	490	0.36374	490	0.09959
489	0.85398	489	0.8195	489	0.8151	489	0.36289			489	0.82513	489	0.26911	489	0.36289	489	0.10032
488	0.84914	488	0.8181	488	0.81082	488	0.36298			488	0.82483	488	0.27001	488	0.36298	488	0.09898
487	0.85286	487	0.81707	487	0.81071	487	0.36234			487	0.82411	487	0.26878	487	0.36234	487	0.09895
486	0.85127	486	0.81444	486	0.81024	486	0.36277			486	0.82524	486	0.26902	486	0.36277	486	0.09892
485	0.84953	485	0.81682	485	0.81013	485	0.36304			485	0.82394	485	0.26918	485	0.36304	485	0.09934
484	0.84973	484	0.81596	484	0.8115	484	0.36403			484	0.82281	484	0.26811	484	0.36403	484	0.09919
483	0.84949	483	0.81634	483	0.80853	483	0.36457			483	0.82117	483	0.2694	483	0.36457	483	0.09947
482	0.84832	482	0.81712	482	0.80871	482	0.36557			482	0.81945	482	0.27099	482	0.36557	482	0.09876
481	0.84836	481	0.81734	481	0.81105	481	0.36819			481	0.82111	481	0.27195	481	0.36819	481	0.09989
480	0.85326	480	0.8155	480	0.81375	480	0.36749			480	0.82423	480	0.27202	480	0.36749	480	0.09981
479	0.85293	479	0.81806	479	0.8128	479	0.36828			479	0.8256	479	0.27468	479	0.36828	479	0.09967
478	0.85589	478	0.81962	478	0.81359	478	0.37177			478	0.82884	478	0.27566	478	0.37177	478	0.09975
477	0.85722	477	0.82174	477	0.81709	477	0.37384			477	0.82945	477	0.27684	477	0.37384	477	0.09855
476	0.85926	476	0.82178	476	0.81687	476	0.37588			476	0.83167	476	0.27814	476	0.37588	476	0.09859
475	0.85713	475	0.82033	475	0.81779	475	0.37687			475	0.82901	475	0.27896	475	0.37687	475	0.09886
474	0.85917	474	0.81955	474	0.81633	474	0.37789			474	0.82928	474	0.27971	474	0.37789	474	0.09938
473	0.86003	473	0.82203	473	0.81973	473	0.38081			473	0.8285	473	0.2798	473	0.38081	473	0.09885
472	0.8605	472	0.82428	472	0.81931	472	0.38246			472	0.83229	472	0.28104	472	0.38246	472	0.09899
471	0.86041	471	0.82551	471	0.81864	471	0.38412			471	0.83189	471	0.28223	471	0.38412	471	0.0988
470	0.862	470	0.82538	470	0.81875	470	0.38484			470	0.83114	470	0.28289	470	0.38484	470	0.09831
469	0.86358	469	0.82523	469	0.81885	469	0.3876			469	0.83399	469	0.28417	469	0.3876	469	0.09797
468	0.86261	468	0.82714	468	0.82115	468	0.38848			468	0.83507	468	0.28487	468	0.38848	468	0.09854
467	0.86285	467	0.82822	467	0.82386	467	0.39119			467	0.83591	467	0.28644	467	0.39119	467	0.09845
466	0.8649	466	0.8302	466	0.82337	466	0.39201			466	0.83508	466	0.28717	466	0.39201	466	0.09845
465	0.86542	465	0.82953	465	0.82156	465	0.39336			465	0.83728	465	0.28867	465	0.39336	465	0.09895
464	0.86601	464	0.83032	464	0.8232	464	0.39596			464	0.83611	464	0.28977	464	0.39596	464	0.0989
463	0.86651	463	0.82997	463	0.82182	463	0.39776			463	0.8372	463	0.29119	463	0.39776	463	0.09878
462	0.86795	462	0.82832	462	0.82226	462	0.39946			462	0.83688	462	0.29184	462	0.39946	462	0.09845
461	0.86822	461	0.82911	461	0.82288	461	0.40139			461	0.83588	461	0.29225	461	0.40139	461	0.09853
460	0.86538	460	0.82906	460	0.82378	460	0.40323			460	0.83487	460	0.29276	460	0.40323	460	0.0986
459	0.86506	459	0.83008	459	0.82496	459	0.40434			459	0.83653	459	0.29476	459	0.40434	459	0.0982
458	0.86678	458	0.82981	458	0.82355	458	0.40735			458	0.83761	458	0.29589	458	0.40735	458	0.0982
457	0.86732	457	0.82913	457	0.82191	457	0.40836			457	0.83592	457	0.29665	457	0.40836	457	0.09835
456	0.86618	456	0.83007	456	0.82073	456	0.40856			456	0.83509	456	0.29701	456	0.40856	456	0.09875
455	0.86495	455	0.82749	455	0.82105	455	0.41165			455	0.83321	455	0.29652	455	0.41165	455	0.09883
454	0.86377	454	0.82797	454	0.82144	454	0.41113			454	0.83522	454	0.29825	454	0.41113	454	0.09814
453	0.86467	453	0.82819	453	0.82132	453	0.41358			453	0.83292	453	0.29926	453	0.41358	453	0.0991
452	0.8632	452	0.82611	452	0.82109	452	0.41642			452	0.83147	452	0.30015	452	0.41642	452	0.09851
451	0.86343	451	0.82648	451	0.82005	451	0.41827			451	0.8331	451	0.29998	451	0.41827	451	0.09949
450	0.8634	450	0.82581	450	0.82192	450	0.41825			450	0.83432	450	0.30013	450	0.41825	450	0.09867
449	0.86476	449	0.82363	449	0.82336	449	0.41889			449	0.8331	449	0.30102	449	0.41889	449	0.0974
448	0.86703	448	0.82531	448	0.82195	448	0.42174			448	0.83356	448	0.30205	448	0.42174	448	0.09847
447	0.86487	447	0.82721	447	0.81942	447	0.42385			447	0.83314	447	0.30297	447	0.42385	447	0.0982
446	0.86469	446	0.82699	446	0.81998	446	0.42434			446	0.83338	446	0.30318	446	0.42434	446	0.09893
445	0.86232	445	0.82492	445	0.82129	445	0.4243			445	0.83191	445	0.30298	445	0.4243	445	0.09846
444	0.86196	444	0.82064	444	0.81766	444	0.42479			444	0.82919	444	0.30388	444	0.42479	444	0.09764
443	0.86147	443	0.82439	443	0.81761	443	0.42596			443	0.82877	443	0.30454	443	0.42596	443	0.09808
442	0.86386	442	0.82713	442	0.81835	442	0.42811			442	0.83073	442	0.30579	442	0.42811	442	0.09774
441	0.86329	441	0.82435	441	0.82018	441	0.42981			441	0.83299	441	0.30636	441	0.42981	441	0.09773
440	0.86606	440	0.82335	440	0.82113	440	0.43204			440	0.83162	440	0.30792	440	0.43204	440	0.09797
439	0.86494	439	0.8231	439	0.82034	439	0.43465			439	0.83239	439	0.30983	439	0.43465	439	0.09751
438	0.8665	438	0.82583	438	0.82003	438	0.43674			438	0.8308	438	0.31128	438	0.43674	438	0.0969
437	0.864	437	0.82492	437	0.8193	437	0.43985			437	0.83272	437	0.31256	437	0.43985	437	0.09704
436	0.86255	436	0.82239	436	0.81837	436	0.44188			436	0.83254	436	0.31307	436	0.44188	436	0.09776
435	0.86305	435	0.82415	435	0.82182	435	0.44187			435	0.83415	435	0.31461	435	0.44187	435	0.09708
434	0.86399	434	0.82749	434	0.82271	434	0.44408			434	0.83453	434	0.31705	434	0.44408	434	0.09777
433	0.86678	433	0.82728	433	0.81828	433	0.447			433	0.8325	433	0.31864	433	0.447	433	0.0973
432	0.86517	432	0.82426	432	0.81869	432	0.45024			432	0.83459	432	0.31984	432	0.45024	432	0.09834
431	0.86433	431	0.82628	431	0.81916	431	0.45116			431	0.83398	431	0.32037	431	0.45116	431	0.09835
430	0.86681	430	0.82806	430	0.8218	430	0.45297			430	0.83219	430	0.32122	430	0.45297	430	0.09733
429	0.86732	429	0.82714	429	0.81989	429	0.4559			429	0.83377	429	0.32293	429	0.4559	429	0.09678
428	0.86682	428	0.82828	428	0.82118	428	0.45834			428	0.83633	428	0.324	428	0.45834	428	0.09727
427	0.86733	427	0.82684	427	0.81964	427	0.45896			427	0.83062	427	0.32525	427	0.45896	427	0.09719
426	0.86505	426	0.82401	426	0.81819	426	0.46021			426	0.82981	426	0.32774	426	0.46021	426	0.0972
425	0.86775	425	0.82251	425	0.82024	425	0.46238			425	0.83052	425	0.32882	425	0.46238	425	0.09708
424	0.86861	424	0.82346	424	0.82099	424	0.46538			424	0.83056	424	0.3294	424	0.46538	424	0.09673
423	0.86706	423	0.82299	423	0.82062	423	0.46655			423	0.83243	423	0.33166	423	0.46655	423	0.09718
422	0.86473	422	0.82479	422	0.81875	422	0.46738			422	0.83316	422	0.33316	422	0.46738	422	0.09774
421	0.86814	421	0.82666	421	0.81922	421	0.47008			421	0.83461	421	0.33416	421	0.47008	421	0.09736
420	0.86731	420	0.82618	420	0.8211	420	0.47398			420	0.83555	420	0.33482	420	0.47398	420	0.09649
419	0.86305	419	0.8242	419	0.82355	419	0.47578			419	0.83468	419	0.33594	419	0.47578	419	0.09582
418	0.86474	418	0.82363	418	0.82104	418	0.47597			418	0.83383	418	0.33878	418	0.47597	418	0.09606
417	0.86682	417	0.82322	417	0.81861	417	0.47823			417	0.83334	417	0.34161	417	0.47823	417	0.09751
416	0.86796	416	0.82358	416	0.81989	416	0.47931			416	0.83381	416	0.34261	416	0.47931	416	0.09755
415	0.86908	415	0.82553	415	0.81988	415	0.4807			415	0.8343	415	0.34405	415	0.4807	415	0.09696
414	0.86883	414	0.82537	414	0.81749	414	0.48152			414	0.83121	414	0.34548	414	0.48152	414	0.09617
413	0.86766	413	0.82592	413	0.81996	413	0.48583			413	0.83074	413	0.34594	413	0.48583	413	0.09582
412	0.86663	412	0.82619	412	0.82011	412	0.48921			412	0.83331	412	0.34837	412	0.48921	412	0.09638
411	0.86787	411	0.82068	411	0.81864	411	0.48851			411	0.8346	411	0.34972	411	0.48851	411	0.09774
410	0.86905	410	0.82168	410	0.81805	410	0.49034			410	0.83642	410	0.35094	410	0.49034	410	0.09702
409	0.86771	409	0.82365	409	0.81925	409	0.49333			409	0.83394	409	0.3524	409	0.49333	409	0.09574
408	0.86844	408	0.8251	408	0.82003	408	0.49586			408	0.83293	408	0.35509	408	0.49586	408	0.09644
407	0.87117	407	0.82321	407	0.82029	407	0.49716			407	0.83227	407	0.35588	407	0.49716	407	0.09695
406	0.87038	406	0.82506	406	0.82043	406	0.49922			406	0.8336	406	0.35654	406	0.49922	406	0.09579
405	0.86833	405	0.82659	405	0.82005	405	0.50244			405	0.83526	405	0.35891	405	0.50244	405	0.09557
404	0.86663	404	0.82496	404	0.82022	404	0.50447			404	0.83557	404	0.3596	404	0.50447	404	0.09499
403	0.86751	403	0.82933	403	0.82008	403	0.50448			403	0.83399	403	0.36151	403	0.50448	403	0.09546
402	0.86715	402	0.83016	402	0.81944	402	0.5078			402	0.83308	402	0.36286	402	0.5078	402	0.09676
401	0.86947	401	0.82599	401	0.81881	401	0.50958			401	0.83309	401	0.36443	401	0.50958	401	0.09727
400	0.86868	400	0.82521	400	0.81926	400	0.51119			400	0.83154	400	0.36802	400	0.51119	400	0.09717
399	0.86393	399	0.82652	399	0.8188	399	0.51351			399	0.82994	399	0.36942	399	0.51351	399	0.09594
398	0.86492	398	0.82864	398	0.81943	398	0.51692			398	0.83219	398	0.37104	398	0.51692	398	0.09554
397	0.86481	397	0.8262	397	0.81924	397	0.51775			397	0.83447	397	0.37328	397	0.51775	397	0.09561
396	0.8621	396	0.82595	396	0.82167	396	0.51621			396	0.83384	396	0.37271	396	0.51621	396	0.09623
395	0.86765	395	0.82338	395	0.82299	395	0.51879			395	0.82956	395	0.37407	395	0.51879	395	0.09591
394	0.87208	394	0.82242	394	0.82427	394	0.52129			394	0.83036	394	0.37791	394	0.52129	394	0.09607
393	0.86807	393	0.83057	393	0.82642	393	0.52366			393	0.83236	393	0.37876	393	0.52366	393	0.09475
392	0.86757	392	0.82905	392	0.82079	392	0.52646			392	0.83204	392	0.37976	392	0.52646	392	0.09331
391	0.86701	391	0.82261	391	0.81656	391	0.52682			391	0.82993	391	0.38258	391	0.52682	391	0.09488
390	0.86634	390	0.82269	390	0.81681	390	0.52916			390	0.83166	390	0.38383	390	0.52916	390	0.09594
389	0.86758	389	0.82267	389	0.81823	389	0.53198			389	0.83278	389	0.38507	389	0.53198	389	0.09503
388	0.8683	388	0.82248	388	0.82119	388	0.53312			388	0.83242	388	0.38801	388	0.53312	388	0.09492
387	0.86742	387	0.82383	387	0.82124	387	0.53766			387	0.83271	387	0.38953	387	0.53766	387	0.09667
386	0.86828	386	0.82346	386	0.82027	386	0.54084			386	0.83163	386	0.38946	386	0.54084	386	0.09582
385	0.86956	385	0.82159	385	0.82159	385	0.54095			385	0.83384	385	0.39239	385	0.54095	385	0.09501
384	0.86877	384	0.82412	384	0.81862	384	0.54435			384	0.83801	384	0.39314	384	0.54435	384	0.09626
383	0.87054	383	0.82713	383	0.81789	383	0.54601			383	0.84011	383	0.39486	383	0.54601	383	0.09597
382	0.86952	382	0.82561	382	0.81965	382	0.54811			382	0.83997	382	0.39757	382	0.54811	382	0.09625
381	0.86673	381	0.82179	381	0.82089	381	0.55009			381	0.83892	381	0.39838	381	0.55009	381	0.096
380	0.86671	380	0.82055	380	0.82248	380	0.5512			380	0.83484	380	0.39895	380	0.5512	380	0.09471
379	0.86682	379	0.82174	379	0.82123	379	0.55422			379	0.83006	379	0.40423	379	0.55422	379	0.09541
378	0.86331	378	0.82034	378	0.81453	378	0.55679			378	0.82799	378	0.40487	378	0.55679	378	0.09577
377	0.86438	377	0.81643	377	0.81613	377	0.56018			377	0.82987	377	0.40549	377	0.56018	377	0.09564
376	0.84084	376	0.80546	376	0.85426	376	1.35762			376	0.86777	376	0.42635	376	1.35762	376	0.09345
375	0.83759	375	0.81147	375	0.79673	375	1.55421			375	0.83135	375	0.09375	375	1.55421	375	0.09132
374	0.85752	374	0.79571	374	0.73461	374	1.48016			374	0.7955	374	-0.56138	374	1.48016	374	0.09241
373	0.85947	373	0.78992	373	0.75199	373	1.38673			373	0.81203	373	-0.24669	373	1.38673	373	0.09839
372	0.85885	372	0.78887	372	0.78402	372	1.29322			372	0.81546	372	-0.05603	372	1.29322	372	0.10055
371	0.86766	371	0.78727	371	0.79081	371	1.20034			371	0.81802	371	0.0287	371	1.20034	371	0.09997
370	0.85669	370	0.79562	370	0.80051	370	1.10793			370	0.81852	370	0.16488	370	1.10793	370	0.09563
369	0.85443	369	0.8087	369	0.79369	369	1.02795			369	0.82077	369	0.21459	369	1.02795	369	0.09322
368	0.8376	368	0.82896	368	0.79642	368	0.94282			368	0.82629	368	0.24491	368	0.94282	368	0.09617
367	0.87152	367	0.82542	367	0.82858	367	0.86525			367	0.82837	367	0.27061	367	0.86525	367	0.09326
366	0.88594	366	0.84485	366	0.82294	366	0.78726			366	0.85307	366	0.31248	366	0.78726	366	0.0882
365	0.82981	365	0.82839	365	0.81146	365	0.69385			365	0.83923	365	0.34819	365	0.69385	365	0.09788
364	0.82242	364	0.79392	364	0.81014	364	0.66159			364	0.81395	364	0.38117	364	0.66159	364	0.0995
363	0.84048	363	0.80567	363	0.80205	363	0.64055			363	0.83812	363	0.40459	363	0.64055	363	0.09689
362	0.83091	362	0.83351	362	0.793	362	0.62633			362	0.84072	362	0.40003	362	0.62633	362	0.09828
361	0.84128	361	0.8368	361	0.81941	361	0.63607			361	0.84232	361	0.3903	361	0.63607	361	0.09962
360	0.85658	360	0.83569	360	0.81783	360	0.63829			360	0.84857	360	0.42241	360	0.63829	360	0.09267
359	0.86203	359	0.81741	359	0.81917	359	0.67594			359	0.83197	359	0.46488	359	0.67594	359	0.08751
358	0.87818	358	0.80774	358	0.82025	358	0.72361			358	0.83613	358	0.45893	358	0.72361	358	0.09528
357	0.91763	357	0.79761	357	0.81576	357	0.76651			357	0.85023	357	0.45484	357	0.76651	357	0.09698
356	0.86943	356	0.80202	356	0.79741	356	0.81648			356	0.82956	356	0.45657	356	0.81648	356	0.09469
355	0.82935	355	0.84382	355	0.83483	355	0.88412			355	0.84255	355	0.47033	355	0.88412	355	0.09072
354	0.86999	354	0.85559	354	0.85406	354	0.94033			354	0.84834	354	0.45606	354	0.94033	354	0.09374
353	0.85219	353	0.85409	353	0.83063	353	0.9977			353	0.86706	353	0.47751	353	0.9977	353	0.08854
352	0.84118	352	0.83676	352	0.81943	352	1.05791			352	0.84697	352	0.5136	352	1.05791	352	0.08992
351	0.82532	351	0.84577	351	0.80122	351	1.1245			351	0.84527	351	0.52733	351	1.1245	351	0.08812
350	0.82864	350	0.86217	350	0.78914	350	1.17734			350	0.85711	350	0.50837	350	1.17734	350	0.08903
349	0.85482	349	0.82655	349	0.82143	349	1.22272			349	0.82931	349	0.51987	349	1.22272	349	0.09845
348	0.84847	348	0.82916	348	0.83492	348	1.27612			348	0.82687	348	0.53133	348	1.27612	348	0.09869
347	0.84922	347	0.8345	347	0.84334	347	1.32968			347	0.84693	347	0.53565	347	1.32968	347	0.09084
346	0.84828	346	0.8057	346	0.85246	346	1.36193			346	0.8379	346	0.52805	346	1.36193	346	0.09315
345	0.85412	345	0.8137	345	0.83391	345	1.39546			345	0.8428	345	0.52621	345	1.39546	345	0.0961
344	0.8156	344	0.84245	344	0.81737	344	1.4324			344	0.81831	344	0.53443	344	1.4324	344	0.09531
343	0.83126	343	0.81658	343	0.83224	343	1.47262			343	0.79635	343	0.53548	343	1.47262	343	0.09223
342	0.86881	342	0.83014	342	0.86601	342	1.5292			342	0.83578	342	0.54915	342	1.5292	342	0.09587
341	0.83603	341	0.79904	341	0.83333	341	1.55661			341	0.81867	341	0.54471	341	1.55661	341	0.09722
340	0.84762	340	0.81491	340	0.83823	340	1.56851			340	0.83287	340	0.56305	340	1.56851	340	0.09701
339	0.84584	339	0.84753	339	0.8357	339	1.56278			339	0.82086	339	0.55293	339	1.56278	339	0.09618
338	0.83616	338	0.80246	338	0.81468	338	1.59386			338	0.79421	338	0.54374	338	1.59386	338	0.09961
337	0.87228	337	0.80539	337	0.8075	337	1.63956			337	0.78091	337	0.57498	337	1.63956	337	0.08849
336	0.85029	336	0.80696	336	0.79365	336	1.6661			336	0.81776	336	0.59817	336	1.6661	336	0.08666
335	0.90771	335	0.81163	335	0.87419	335	1.70712			335	0.80549	335	0.59436	335	1.70712	335	0.08918
334	0.87339	334	0.81839	334	0.84358	334	1.7264			334	0.8163	334	0.62875	334	1.7264	334	0.09621
333	0.8706	333	0.83099	333	0.80907	333	1.73252			333	0.85127	333	0.60428	333	1.73252	333	0.09235
332	0.84093	332	0.84477	332	0.83399	332	1.75074			332	0.81207	332	0.60803	332	1.75074	332	0.08967
331	0.84713	331	0.89722	331	0.87314	331	1.76927			331	0.80102	331	0.63361	331	1.76927	331	0.08644
330	0.87486	330	0.80607	330	0.81786	330	1.80776			330	0.81143	330	0.64825	330	1.80776	330	0.09777
329	0.87629	329	0.80894	329	0.81627	329	1.82398			329	0.87361	329	0.62871	329	1.82398	329	0.10012
328	0.84259	328	0.79848	328	0.88889	328	1.84701			328	0.91008	328	0.6318	328	1.84701	328	0.0983
327	0.83014	327	0.83844	327	0.85731	327	1.86534			327	0.94677	327	0.6471	327	1.86534	327	0.10242
326	0.85866	326	0.84777	326	0.81426	326	1.88606			326	0.94194	326	0.76499	326	1.88606	326	0.09542
325	0.87899	325	0.83574	325	0.84405	325	1.90255			325	0.81295	325	0.90157	325	1.90255	325	0.09384
324	0.86821	324	0.84794	324	0.84051	324	1.91221			324	0.81832	324	1.01485	324	1.91221	324	0.09743
323	0.82087	323	0.80909	323	0.84672	323	1.92567			323	0.7753	323	1.08468	323	1.92567	323	0.10047
322	0.79688	322	0.80488	322	0.80926	322	1.96836			322	0.80118	322	1.18	322	1.96836	322	0.09802
321	0.86118	321	0.82343	321	0.80204	321	1.95353			321	0.89226	321	1.27351	321	1.95353	321	0.10582
320	0.91085	320	0.82501	320	0.85263	320	1.96443			320	0.94424	320	1.33762	320	1.96443	320	0.10359
319	0.85847	319	0.80262	319	0.84287	319	2.0078			319	0.82591	319	1.39472	319	2.0078	319	0.10801
318	0.89821	318	0.84393	318	0.80152	318	2.00367			318	0.86407	318	1.44388	318	2.00367	318	0.09091
317	0.88554	317	0.78259	317	0.88844	317	2.01102			317	0.91789	317	1.48083	317	2.01102	317	0.10907
316	0.83775	316	0.79436	316	0.81639	316	1.43624			316	0.82262	316	0.93181	316	1.43624	316	0.10976
315	0.81543	315	0.79834	315	0.7944	315	0.62137			315	0.80033	315	0.46788	315	0.62137	315	0.11021
314	0.81866	314	0.79456	314	0.78338	314	0.62426			314	0.79509	314	0.46801	314	0.62426	314	0.1137
313	0.80675	313	0.79162	313	0.78372	313	0.61923			313	0.79401	313	0.46919	313	0.61923	313	0.11216
312	0.81408	312	0.79844	312	0.79926	312	0.6114			312	0.80323	312	0.46932	312	0.6114	312	0.11172
311	0.82816	311	0.78991	311	0.80756	311	0.60425			311	0.80519	311	0.4753	311	0.60425	311	0.11607
310	0.8249	310	0.80856	310	0.79578	310	0.61265			310	0.80926	310	0.47252	310	0.61265	310	0.11511
309	0.80974	309	0.79798	309	0.79345	309	0.60802			309	0.81002	309	0.47867	309	0.60802	309	0.11591
308	0.81802	308	0.79459	308	0.79738	308	0.61526			308	0.79977	308	0.47569	308	0.61526	308	0.10992
307	0.81461	307	0.78507	307	0.78867	307	0.58304			307	0.79146	307	0.48032	307	0.58304	307	0.1125
306	0.80346	306	0.77964	306	0.79253	306	0.57201			306	0.79566	306	0.47463	306	0.57201	306	0.10747
305	0.79997	305	0.78045	305	0.79389	305	0.56958			305	0.79808	305	0.47461	305	0.56958	305	0.10621
304	0.80448	304	0.78878	304	0.78452	304	0.65876			304	0.80242	304	0.47618	304	0.65876	304	0.10568
303	0.81651	303	0.79822	303	0.78511	303	0.61542			303	0.80373	303	0.48061	303	0.61542	303	0.10278
302	0.81137	302	0.79523	302	0.79523	302	0.61862			302	0.79243	302	0.47756	302	0.61862	302	0.09967
301	0.80679	301	0.77912	301	0.77535	301	0.62856			301	0.79184	301	0.47581	301	0.62856	301	0.09638
300	0.81065	300	0.79499	300	0.78707	300	0.03926			300	0.78382	300	0.48297	300	0.03926	300	0.09341
299	0.81177	299	0.80787	299	0.78963	299	0.44906			299	0.79896	299	0.48424	299	0.44906	299	0.09097
298	0.81515	298	0.78979	298	0.7922	298	0.51605			298	0.81356	298	0.49777	298	0.51605	298	0.0955
297	0.81999	297	0.79609	297	0.79778	297	0.60539			297	0.81597	297	0.48665	297	0.60539	297	0.09639
296	0.79656	296	0.7858	296	0.78719	296	0.63031			296	0.78843	296	0.48817	296	0.63031	296	0.09676
295	0.80841	295	0.79187	295	0.79488	295	0.64064			295	0.8003	295	0.49701	295	0.64064	295	0.09725
294	0.80525	294	0.78811	294	0.79492	294	0.62845			294	0.79063	294	0.49186	294	0.62845	294	0.09782
293	0.79655	293	0.79913	293	0.80188	293	0.63023			293	0.79929	293	0.49558	293	0.63023	293	0.09423
292	0.80933	292	0.79157	292	0.79011	292	0.64541			292	0.79631	292	0.50254	292	0.64541	292	0.09473
291	0.81073	291	0.788	291	0.79589	291	0.64572			291	0.79143	291	0.49978	291	0.64572	291	0.09861
290	0.79915	290	0.7946	290	0.79043	290	0.65299			290	0.7858	290	0.50102	290	0.65299	290	0.09952
289	0.80504	289	0.78406	289	0.78422	289	0.65088			289	0.78093	289	0.50253	289	0.65088	289	0.09929
288	0.80038	288	0.78247	288	0.78281	288	0.66869			288	0.78989	288	0.50406	288	0.66869	288	0.10036
287	0.79863	287	0.79533	287	0.78436	287	0.66778			287	0.78555	287	0.51895	287	0.66778	287	0.09925
286	0.79772	286	0.79353	286	0.7944	286	0.65138			286	0.78186	286	0.51744	286	0.65138	286	0.10187
285	0.80812	285	0.77846	285	0.8025	285	0.67664			285	0.78431	285	0.52308	285	0.67664	285	0.10715
284	0.80974	284	0.7885	284	0.78938	284	0.7449			284	0.80374	284	0.52492	284	0.7449	284	0.10715
283	0.79933	283	0.79009	283	0.7938	283	0.76193			283	0.80621	283	0.53438	283	0.76193	283	0.10641
282	0.7918	282	0.79488	282	0.79018	282	0.72135			282	0.79524	282	0.52939	282	0.72135	282	0.11432
281	0.79054	281	0.8072	281	0.79236	281	0.70297			281	0.77327	281	0.53746	281	0.70297	281	0.10722
280	0.79189	280	0.78669	280	0.79489	280	0.70976			280	0.78928	280	0.54407	280	0.70976	280	0.1172
279	0.79309	279	0.78727	279	0.78357	279	0.70366			279	0.77715	279	0.54983	279	0.70366	279	0.11716
278	0.78599	278	0.78151	278	0.77088	278	0.70667			278	0.78693	278	0.53978	278	0.70667	278	0.11854
277	0.78956	277	0.78423	277	0.77915	277	0.70968			277	0.79769	277	0.54619	277	0.70968	277	0.12072
276	0.77721	276	0.77646	276	0.78288	276	0.70034			276	0.78786	276	0.54845	276	0.70034	276	0.12171
275	0.78935	275	0.78858	275	0.78858	275	0.68559			275	0.78494	275	0.55403	275	0.68559	275	0.12644
274	0.78341	274	0.77975	274	0.78128	274	0.68381			274	0.77841	274	0.56134	274	0.68381	274	0.12743
273	0.78163	273	0.78026	273	0.79095	273	0.67709			273	0.77213	273	0.56592	273	0.67709	273	0.13032
272	0.79083	272	0.77578	272	0.78008	272	0.67701			272	0.78902	272	0.57582	272	0.67701	272	0.12991
271	0.79115	271	0.78383	271	0.77921	271	0.6989			271	0.7715	271	0.57682	271	0.6989	271	0.12919
270	0.78405	270	0.78126	270	0.78869	270	0.68939			270	0.79092	270	0.58874	270	0.68939	270	0.13817
269	0.7857	269	0.78387	269	0.78734	269	0.70248			269	0.78714	269	0.58487	269	0.70248	269	0.138
268	0.78299	268	0.7776	268	0.78008	268	0.72364			268	0.78425	268	0.59833	268	0.72364	268	0.14076
267	0.78582	267	0.80392	267	0.77293	267	0.70551			267	0.77829	267	0.59887	267	0.70551	267	0.14511
266	0.79218	266	0.79607	266	0.78576	266	0.69735			266	0.80044	266	0.60128	266	0.69735	266	0.14597
265	0.77599	265	0.78584	265	0.78627	265	0.71657			265	0.79393	265	0.60884	265	0.71657	265	0.14923
264	0.79984	264	0.79068	264	0.79624	264	0.72003			264	0.79534	264	0.61634	264	0.72003	264	0.1515
263	0.8016	263	0.80253	263	0.77708	263	0.68261			263	0.79442	263	0.62221	263	0.68261	263	0.15349
262	0.79091	262	0.79578	262	0.77152	262	0.61618			262	0.78769	262	0.62084	262	0.61618	262	0.15223
261	0.78035	261	0.78735	261	0.80407	261	0.63968			261	0.79772	261	0.6395	261	0.63968	261	0.15753
260	0.80797	260	0.79257	260	0.78336	260	0.73004			260	0.79772	260	0.65837	260	0.73004	260	0.15632
259	0.79417	259	0.78579	259	0.78296	259	0.70858			259	0.80968	259	0.66422	259	0.70858	259	0.1616
258	0.77593	258	0.7875	258	0.7824	258	0.76184			258	0.79093	258	0.64776	258	0.76184	258	0.16296
257	0.78986	257	0.80265	257	0.79134	257	0.76532			257	0.80751	257	0.66281	257	0.76532	257	0.16557
256	0.80027	256	0.80208	256	0.81261	256	0.7663			256	0.77684	256	0.66858	256	0.7663	256	0.16555
255	0.78775	255	0.79036	255	0.81264	255	0.75887			255	0.78104	255	0.6859	255	0.75887	255	0.17201
254	0.79006	254	0.81453	254	0.82489	254	0.72712			254	0.794	254	0.68035	254	0.72712	254	0.1675
253	0.79965	253	0.78935	253	0.82217	253	0.74665			253	0.80185	253	0.68504	253	0.74665	253	0.17523
252	0.80631	252	0.7804	252	0.80032	252	0.76378			252	0.80545	252	0.69424	252	0.76378	252	0.17168
251	0.81168	251	0.80313	251	0.80724	251	0.74766			251	0.80665	251	0.71209	251	0.74766	251	0.17807
250	0.81273	250	0.80584	250	0.81182	250	0.74546			250	0.80673	250	0.7062	250	0.74546	250	0.17479
249	0.80777	249	0.79901	249	0.82361					249	0.81422					249	0.17508
248	0.78535	248	0.81279	248	0.80324					248	0.817					248	0.17382
247	0.81543	247	0.82276	247	0.79888					247	0.82852					247	0.1749
246	0.81222	246	0.81959	246	0.81757					246	0.8333					246	0.1748
245	0.82824	245	0.82964	245	0.82999					245	0.83316					245	0.17206
244	0.80347	244	0.81281	244	0.83358					244	0.81281					244	0.17243
243	0.81101	243	0.84766	243	0.80743					243	0.8327					243	0.17382
242	0.82774	242	0.83237	242	0.82125					242	0.82012					242	0.16688
241	0.82157	241	0.8346	241	0.8326					241	0.81769					241	0.16665
240	0.81392	240	0.83139	240	0.8285					240	0.82115					240	0.16526
239	0.8687	239	0.83397	239	0.84771					239	0.84814					239	0.15899
238	0.84148	238	0.84829	238	0.85846					238	0.83612					238	0.1583
237	0.82349	237	0.86373	237	0.84616					237	0.85178					237	0.15905
236	0.83859	236	0.86255	236	0.84434					236	0.86255					236	0.14627
235	0.87238	235	0.85954	235	0.87021					235	0.86644					235	0.15068
234	0.87756	234	0.84157	234	0.84525					234	0.85431					234	0.15342
233	0.85375	233	0.86002	233	0.87344					233	0.84092					233	0.14096
232	0.83958	232	0.84853	232	0.85768					232	0.85768					232	0.13629
231	0.86872	231	0.83954	231	0.86937					231	0.84697					231	0.13765
230	0.82167	230	0.88296	230	0.88224					230	0.86957					230	0.13405
229	0.848	229	0.89527	229	0.84529					229	0.87893					229	0.12651
228	0.89363	228	0.90078	228	0.87135					228	0.87891					228	0.12097
227	0.90038	227	0.8809	227	0.87225					227	0.87381					227	0.11834
226	0.87051	226	0.88913	226	0.83626					226	0.91498					226	0.11695
225	0.86684	225	0.87383	225	0.84158					225	0.89922					225	0.10237
224	0.90248	224	0.8731	224	0.90444					224	0.88992					224	0.09314
223	0.96554	223	0.92532	223	0.92002					223	0.93285					223	0.09728
222	0.94457	222	0.99876	222	0.92442					222	0.92674					222	0.09203
221	0.944	221	0.97719	221	0.9646					221	0.89062					221	0.08542
220	0.91675	220	0.94445	220	0.92537					220	0.95632					220	0.07347
219	0.94439	219	0.95108	219	0.95651					219	0.9326					219	0.07082
218	0.90797	218	0.90536	218	1.00915					218	1.0075					218	0.0614
217	0.98204	217	0.96618	217	1.02085					217	1.02618					217	0.04377
216	0.96692	216	1.0024	216	0.94049					216	1.04103					216	0.04061
215	0.99544	215	1.04968	215	0.96624					215	0.99168					215	0.04624
214	0.97834	214	0.90972	214	1.01083					214	1.08665					214	0.04428
213	1.05201	213	1.02173	213	1.0794					213	1.01062					213	0.02815
212	0.9768	212	0.99931	212	1.08313					212	0.96171					212	0.02379
211	1.12309	211	1.11094	211	1.15173					211	1.28108					211	0.01293
210	1.1383	210	1.14194	210	1.20465					210	1.1493					210	0.00242
209	1.1598	209	0.91381	209	1.1516					209	1.37481					209	-0.00294
208	1.0429	208	1.22065	208	1.47893					208	1.41198					208	-0.00696
207	1.11651	207	2.88366	207	1.46869					207	1.86247					207	0.00189
206	1.50452	206	10	206	2.2349					206	1.43902					206	-0.00873
205	2.14051	205	10	205	1.58421					205	1.19603					205	-0.02105
204	3.12711	204	2.34895	204	10					204	2.82608					204	-0.05044
203	3.08885	203	10	203	10					203	10					203	-0.05493
202	10	202	10	202	10					202	10					202	-0.04546
201	10	201	10	201	10					201	10					201	-0.02222
200	10	200	10	200	10					200	10					200	0.01082

## Sheet: Fig 1b
Fig 1b EPR spectra of 2Cu/AlOOH-900 before and after treatment in O2, Ar-H2O and O2-H2O atmospheres for 24 h
	2Cu/AlOOH-900		in Ar-H2O		O2-H2O		O2
1900	2529.18	1900	3420.6	1900	37796.7	1900	13468.6
1902.93	-618.815	1902.93	4523.6	1902.93	42470.7	1902.93	8379.65
1905.87	-230.815	1905.87	6089.6	1905.87	42626.7	1905.87	10826.6
1908.8	4432.18	1908.8	4226.6	1908.8	37521.7	1908.8	7348.65
1911.73	4302.18	1911.73	4708.6	1911.73	41483.7	1911.73	6873.65
1914.66	3235.18	1914.66	8702.6	1914.66	39557.7	1914.66	11065.6
1917.6	362.185	1917.6	7479.6	1917.6	40784.7	1917.6	14713.6
1920.53	617.185	1920.53	5952.6	1920.53	38541.7	1920.53	13582.6
1923.46	4675.18	1923.46	4206.6	1923.46	39563.7	1923.46	17335.6
1926.39	2727.18	1926.39	5597.6	1926.39	40111.7	1926.39	11959.6
1929.33	2232.18	1929.33	1813.6	1929.33	40909.7	1929.33	16194.6
1932.26	1298.18	1932.26	3393.6	1932.26	42272.7	1932.26	16821.6
1935.19	4031.18	1935.19	10443.6	1935.19	43630.7	1935.19	11725.6
1938.12	-3905.82	1938.12	6457.6	1938.12	41681.7	1938.12	7296.65
1941.06	432.185	1941.06	10304.6	1941.06	45136.7	1941.06	11430.6
1943.99	3358.18	1943.99	7145.6	1943.99	46907.7	1943.99	14134.6
1946.92	1647.18	1946.92	3978.6	1946.92	46472.7	1946.92	12769.6
1949.85	5986.18	1949.85	6717.6	1949.85	46262.7	1949.85	10504.6
1952.79	3691.18	1952.79	5584.6	1952.79	45503.7	1952.79	14731.6
1955.72	3179.18	1955.72	4920.6	1955.72	43535.7	1955.72	17224.6
1958.65	5938.18	1958.65	3500.6	1958.65	46330.7	1958.65	13230.6
1961.58	4298.18	1961.58	5888.6	1961.58	47310.7	1961.58	13597.6
1964.52	-588.815	1964.52	4482.6	1964.52	43845.7	1964.52	12865.6
1967.45	368.185	1967.45	8664.6	1967.45	47008.7	1967.45	13971.6
1970.38	5782.18	1970.38	7280.6	1970.38	47949.7	1970.38	11762.6
1973.31	8185.18	1973.31	6088.6	1973.31	51199.7	1973.31	13631.6
1976.25	6268.18	1976.25	5685.6	1976.25	45438.7	1976.25	14054.6
1979.18	295.185	1979.18	7019.6	1979.18	45669.7	1979.18	13183.6
1982.11	3721.18	1982.11	2410.6	1982.11	47291.7	1982.11	14245.6
1985.04	2753.18	1985.04	1744.6	1985.04	46874.7	1985.04	12837.6
1987.98	4521.18	1987.98	3543.6	1987.98	47862.7	1987.98	17145.6
1990.91	9629.18	1990.91	6346.6	1990.91	46432.7	1990.91	17923.6
1993.84	4603.18	1993.84	6801.6	1993.84	46904.7	1993.84	17480.6
1996.77	4646.18	1996.77	7562.6	1996.77	50294.7	1996.77	20991.6
1999.71	5878.18	1999.71	5992.6	1999.71	51215.7	1999.71	13097.6
2002.64	4386.18	2002.64	3379.6	2002.64	49222.7	2002.64	15530.6
2005.57	6037.18	2005.57	4179.6	2005.57	49592.7	2005.57	14238.6
2008.5	5501.18	2008.5	2256.6	2008.5	52816.7	2008.5	12343.6
2011.44	4039.18	2011.44	6818.6	2011.44	52046.7	2011.44	16599.6
2014.37	4477.18	2014.37	6330.6	2014.37	53584.7	2014.37	15182.6
2017.3	6295.18	2017.3	5271.6	2017.3	53753.7	2017.3	16586.6
2020.23	4583.18	2020.23	6987.6	2020.23	49808.7	2020.23	16884.6
2023.17	2571.18	2023.17	-95.3955	2023.17	54079.7	2023.17	12095.6
2026.1	5540.18	2026.1	5213.6	2026.1	58237.7	2026.1	14813.6
2029.03	301.185	2029.03	-10.3955	2029.03	53159.7	2029.03	12921.6
2031.96	5783.18	2031.96	-585.396	2031.96	54758.7	2031.96	17077.6
2034.9	6310.18	2034.9	3176.6	2034.9	54243.7	2034.9	13043.6
2037.83	4293.18	2037.83	5635.6	2037.83	56478.7	2037.83	17926.6
2040.76	3770.18	2040.76	4787.6	2040.76	57405.7	2040.76	14029.6
2043.7	4691.18	2043.7	5768.6	2043.7	56919.7	2043.7	20168.6
2046.63	1487.18	2046.63	808.604	2046.63	52691.7	2046.63	14926.6
2049.56	-448.815	2049.56	6728.6	2049.56	54471.7	2049.56	16184.6
2052.49	6109.18	2052.49	9445.6	2052.49	57775.7	2052.49	12747.6
2055.43	-1146.82	2055.43	6673.6	2055.43	55606.7	2055.43	14825.6
2058.36	-1224.82	2058.36	4911.6	2058.36	52632.7	2058.36	15560.6
2061.29	4697.18	2061.29	4287.6	2061.29	58533.7	2061.29	19534.6
2064.22	6560.18	2064.22	7035.6	2064.22	58782.7	2064.22	20061.6
2067.16	7545.18	2067.16	475.604	2067.16	54102.7	2067.16	21386.6
2070.09	4952.18	2070.09	2351.6	2070.09	55051.7	2070.09	20976.6
2073.02	5829.18	2073.02	3732.6	2073.02	57698.7	2073.02	21310.6
2075.95	5804.18	2075.95	3143.6	2075.95	58540.7	2075.95	21064.6
2078.89	2887.18	2078.89	961.604	2078.89	54699.7	2078.89	19656.6
2081.82	6313.18	2081.82	480.604	2081.82	62114.7	2081.82	14428.6
2084.75	3386.18	2084.75	-1170.4	2084.75	60198.7	2084.75	15587.6
2087.68	4008.18	2087.68	2686.6	2087.68	65069.7	2087.68	22949.6
2090.62	2520.18	2090.62	-980.396	2090.62	62498.7	2090.62	19868.6
2093.55	1712.18	2093.55	1506.6	2093.55	62882.7	2093.55	19312.6
2096.48	-861.815	2096.48	3274.6	2096.48	64313.7	2096.48	14772.6
2099.41	1641.18	2099.41	6837.6	2099.41	59661.7	2099.41	18659.6
2102.35	1475.18	2102.35	1859.6	2102.35	62282.7	2102.35	16814.6
2105.28	742.185	2105.28	4388.6	2105.28	64578.7	2105.28	13086.6
2108.21	2661.18	2108.21	1261.6	2108.21	61297.7	2108.21	19863.6
2111.14	5832.18	2111.14	5748.6	2111.14	68534.7	2111.14	17272.6
2114.08	4443.18	2114.08	2081.6	2114.08	65102.7	2114.08	17008.6
2117.01	926.185	2117.01	3557.6	2117.01	65826.7	2117.01	17986.6
2119.94	5570.18	2119.94	3830.6	2119.94	68466.7	2119.94	20349.6
2122.87	2372.18	2122.87	4774.6	2122.87	65248.7	2122.87	18783.6
2125.81	6003.18	2125.81	9772.6	2125.81	66604.7	2125.81	15861.6
2128.74	3682.18	2128.74	9277.6	2128.74	66615.7	2128.74	15649.6
2131.67	2147.18	2131.67	2722.6	2131.67	65208.7	2131.67	17052.6
2134.6	-718.815	2134.6	4548.6	2134.6	66925.7	2134.6	17334.6
2137.54	4388.18	2137.54	2313.6	2137.54	65044.7	2137.54	21083.6
2140.47	2380.18	2140.47	5898.6	2140.47	67128.7	2140.47	21098.6
2143.4	2879.18	2143.4	3959.6	2143.4	70116.7	2143.4	21073.6
2146.33	2629.18	2146.33	6187.6	2146.33	73894.7	2146.33	23645.6
2149.27	2048.18	2149.27	5482.6	2149.27	70534.7	2149.27	27050.6
2152.2	4541.18	2152.2	7158.6	2152.2	72100.7	2152.2	19736.6
2155.13	580.185	2155.13	5170.6	2155.13	68246.7	2155.13	23147.6
2158.06	1229.18	2158.06	4134.6	2158.06	70684.7	2158.06	23691.6
2161	2257.18	2161	9329.6	2161	71657.7	2161	22605.6
2163.93	-1329.82	2163.93	6168.6	2163.93	75667.7	2163.93	20304.6
2166.86	-528.815	2166.86	3859.6	2166.86	69287.7	2166.86	22260.6
2169.79	3107.18	2169.79	4269.6	2169.79	67304.7	2169.79	24346.6
2172.73	2753.18	2172.73	6025.6	2172.73	69087.7	2172.73	22885.6
2175.66	6660.18	2175.66	5468.6	2175.66	67997.7	2175.66	26181.6
2178.59	4882.18	2178.59	7810.6	2178.59	70583.7	2178.59	24866.6
2181.52	3766.18	2181.52	9099.6	2181.52	74240.7	2181.52	27452.6
2184.46	7177.18	2184.46	7936.6	2184.46	70513.7	2184.46	27149.6
2187.39	6980.18	2187.39	8096.6	2187.39	73352.7	2187.39	28936.6
2190.32	1990.18	2190.32	8483.6	2190.32	75987.7	2190.32	27523.6
2193.26	1207.18	2193.26	4724.6	2193.26	75184.7	2193.26	27575.6
2196.19	6567.18	2196.19	9546.6	2196.19	77081.7	2196.19	27227.6
2199.12	4452.18	2199.12	10942.6	2199.12	79767.7	2199.12	24158.6
2202.05	6462.18	2202.05	8505.6	2202.05	75373.7	2202.05	21846.6
2204.99	6935.18	2204.99	2851.6	2204.99	77641.7	2204.99	26226.6
2207.92	1911.18	2207.92	7563.6	2207.92	70115.7	2207.92	26340.6
2210.85	5224.18	2210.85	6303.6	2210.85	68534.7	2210.85	18669.6
2213.78	5129.18	2213.78	3806.6	2213.78	75226.7	2213.78	19751.6
2216.72	6025.18	2216.72	4306.6	2216.72	75968.7	2216.72	23800.6
2219.65	2680.18	2219.65	4774.6	2219.65	80622.7	2219.65	22092.6
2222.58	4244.18	2222.58	6358.6	2222.58	76739.7	2222.58	23549.6
2225.51	2560.18	2225.51	4750.6	2225.51	74375.7	2225.51	23728.6
2228.45	9491.18	2228.45	2927.6	2228.45	76902.7	2228.45	22539.6
2231.38	3649.18	2231.38	4897.6	2231.38	81641.7	2231.38	28490.6
2234.31	2401.18	2234.31	8668.6	2234.31	79083.7	2234.31	25072.6
2237.24	3948.18	2237.24	3988.6	2237.24	79722.7	2237.24	24655.6
2240.18	-2395.82	2240.18	5177.6	2240.18	81941.7	2240.18	26652.6
2243.11	4291.18	2243.11	5485.6	2243.11	82201.7	2243.11	26485.6
2246.04	3241.18	2246.04	4052.6	2246.04	85230.7	2246.04	27863.6
2248.97	907.185	2248.97	9703.6	2248.97	81364.7	2248.97	29410.6
2251.91	5918.18	2251.91	6668.6	2251.91	83020.7	2251.91	31681.6
2254.84	3735.18	2254.84	6397.6	2254.84	84034.7	2254.84	29094.6
2257.77	1751.18	2257.77	4855.6	2257.77	84770.7	2257.77	28323.6
2260.7	4814.18	2260.7	7902.6	2260.7	85999.7	2260.7	30956.6
2263.64	2281.18	2263.64	9045.6	2263.64	90398.7	2263.64	27353.6
2266.57	3556.18	2266.57	10251.6	2266.57	86138.7	2266.57	27276.6
2269.5	5948.18	2269.5	2760.6	2269.5	86439.7	2269.5	28056.6
2272.43	3889.18	2272.43	7851.6	2272.43	85908.7	2272.43	30031.6
2275.37	3934.18	2275.37	11148.6	2275.37	87196.7	2275.37	28297.6
2278.3	6153.18	2278.3	8315.6	2278.3	85922.7	2278.3	28579.6
2281.23	2347.18	2281.23	8923.6	2281.23	86485.7	2281.23	33688.6
2284.16	912.185	2284.16	6118.6	2284.16	89738.7	2284.16	33047.6
2287.1	7280.18	2287.1	9881.6	2287.1	90806.7	2287.1	33762.6
2290.03	3171.18	2290.03	7501.6	2290.03	87628.7	2290.03	33997.6
2292.96	4837.18	2292.96	8241.6	2292.96	91248.7	2292.96	31128.6
2295.89	6709.18	2295.89	12729.6	2295.89	90296.7	2295.89	32022.6
2298.83	5466.18	2298.83	6933.6	2298.83	89549.7	2298.83	31492.6
2301.76	2478.18	2301.76	6752.6	2301.76	93781.7	2301.76	29054.6
2304.69	600.185	2304.69	8067.6	2304.69	95538.7	2304.69	30679.6
2307.62	5960.18	2307.62	7571.6	2307.62	92055.7	2307.62	30524.6
2310.56	1392.18	2310.56	8160.6	2310.56	93107.7	2310.56	28313.6
2313.49	2558.18	2313.49	8731.6	2313.49	95870.7	2313.49	32316.6
2316.42	6037.18	2316.42	7777.6	2316.42	94086.7	2316.42	31605.6
2319.35	2438.18	2319.35	5964.6	2319.35	94428.7	2319.35	35094.6
2322.29	468.185	2322.29	8450.6	2322.29	96277.7	2322.29	30367.6
2325.22	2745.18	2325.22	2628.6	2325.22	95502.7	2325.22	32203.6
2328.15	7175.18	2328.15	9216.6	2328.15	99172.7	2328.15	28327.6
2331.08	5637.18	2331.08	6150.6	2331.08	95201.7	2331.08	33082.6
2334.02	5626.18	2334.02	9243.6	2334.02	97529.7	2334.02	36056.6
2336.95	3634.18	2336.95	9732.6	2336.95	95674.7	2336.95	35725.6
2339.88	71.1846	2339.88	9209.6	2339.88	96523.7	2339.88	34957.6
2342.82	7392.18	2342.82	4769.6	2342.82	102190	2342.82	36719.6
2345.75	1967.18	2345.75	5647.6	2345.75	100798	2345.75	38996.6
2348.68	2365.18	2348.68	5318.6	2348.68	99347.7	2348.68	37513.6
2351.61	2947.18	2351.61	3601.6	2351.61	99695.7	2351.61	36115.6
2354.55	3331.18	2354.55	7807.6	2354.55	101751	2354.55	36308.6
2357.48	938.185	2357.48	7917.6	2357.48	101634	2357.48	40138.6
2360.41	4094.18	2360.41	5954.6	2360.41	103742	2360.41	39181.6
2363.34	1454.18	2363.34	8546.6	2363.34	105830	2363.34	40671.6
2366.28	2219.18	2366.28	10992.6	2366.28	101415	2366.28	38723.6
2369.21	2922.18	2369.21	7115.6	2369.21	105621	2369.21	37391.6
2372.14	5528.18	2372.14	6996.6	2372.14	106862	2372.14	40013.6
2375.07	6634.18	2375.07	6508.6	2375.07	110580	2375.07	38290.6
2378.01	6436.18	2378.01	10173.6	2378.01	105711	2378.01	40595.6
2380.94	6580.18	2380.94	12570.6	2380.94	112607	2380.94	41120.6
2383.87	3835.18	2383.87	12126.6	2383.87	110742	2383.87	42143.6
2386.8	1916.18	2386.8	6385.6	2386.8	108665	2386.8	42956.6
2389.74	-718.815	2389.74	5938.6	2389.74	109010	2389.74	44655.6
2392.67	2449.18	2392.67	8102.6	2392.67	115365	2392.67	42036.6
2395.6	4424.18	2395.6	6940.6	2395.6	115978	2395.6	42781.6
2398.53	5987.18	2398.53	10615.6	2398.53	110755	2398.53	46154.6
2401.47	4130.18	2401.47	7884.6	2401.47	117154	2401.47	41270.6
2404.4	2574.18	2404.4	8464.6	2404.4	115008	2404.4	44607.6
2407.33	2030.18	2407.33	11314.6	2407.33	115093	2407.33	43507.6
2410.26	-952.815	2410.26	5064.6	2410.26	110437	2410.26	45704.6
2413.2	2277.18	2413.2	9436.6	2413.2	117458	2413.2	43528.6
2416.13	2678.18	2416.13	10686.6	2416.13	117164	2416.13	43374.6
2419.06	4130.18	2419.06	13271.6	2419.06	120196	2419.06	44239.6
2421.99	3508.18	2421.99	11701.6	2421.99	119509	2421.99	45770.6
2424.93	6120.18	2424.93	12515.6	2424.93	121805	2424.93	43306.6
2427.86	3847.18	2427.86	12005.6	2427.86	119311	2427.86	44758.6
2430.79	5318.18	2430.79	11829.6	2430.79	124360	2430.79	45059.6
2433.72	2340.18	2433.72	9143.6	2433.72	127937	2433.72	47386.6
2436.66	377.185	2436.66	9790.6	2436.66	124184	2436.66	46220.6
2439.59	5796.18	2439.59	10007.6	2439.59	123995	2439.59	51887.6
2442.52	6929.18	2442.52	9538.6	2442.52	125631	2442.52	47947.6
2445.45	2558.18	2445.45	8543.6	2445.45	126903	2445.45	49946.6
2448.39	4689.18	2448.39	8984.6	2448.39	129665	2448.39	49202.6
2451.32	758.185	2451.32	9934.6	2451.32	129029	2451.32	46253.6
2454.25	4551.18	2454.25	9009.6	2454.25	129775	2454.25	47617.6
2457.18	4191.18	2457.18	10582.6	2457.18	132629	2457.18	49697.6
2460.12	4102.18	2460.12	9506.6	2460.12	138469	2460.12	51690.6
2463.05	3075.18	2463.05	10945.6	2463.05	136674	2463.05	53318.6
2465.98	4673.18	2465.98	14083.6	2465.98	134870	2465.98	51423.6
2468.92	3599.18	2468.92	12447.6	2468.92	139826	2468.92	51020.6
2471.85	4893.18	2471.85	8930.6	2471.85	139220	2471.85	49306.6
2474.78	3300.18	2474.78	10480.6	2474.78	137173	2474.78	51093.6
2477.71	5900.18	2477.71	14089.6	2477.71	143819	2477.71	51848.6
2480.65	6695.18	2480.65	12404.6	2480.65	144620	2480.65	56519.6
2483.58	5886.18	2483.58	15670.6	2483.58	147331	2483.58	57745.6
2486.51	2037.18	2486.51	12419.6	2486.51	149159	2486.51	59985.6
2489.44	2933.18	2489.44	13646.6	2489.44	147828	2489.44	59049.6
2492.38	6386.18	2492.38	12733.6	2492.38	149335	2492.38	57889.6
2495.31	1246.18	2495.31	12579.6	2495.31	151900	2495.31	55958.6
2498.24	-69.8154	2498.24	13262.6	2498.24	152804	2498.24	57180.6
2501.17	154.185	2501.17	14533.6	2501.17	156791	2501.17	57353.6
2504.11	1890.18	2504.11	12617.6	2504.11	156434	2504.11	55460.6
2507.04	3339.18	2507.04	15160.6	2507.04	160459	2507.04	55054.6
2509.97	2584.18	2509.97	14732.6	2509.97	161886	2509.97	57715.6
2512.9	5470.18	2512.9	17639.6	2512.9	163861	2512.9	62775.6
2515.84	1576.18	2515.84	15919.6	2515.84	160976	2515.84	58915.6
2518.77	6592.18	2518.77	15204.6	2518.77	164361	2518.77	60211.6
2521.7	3072.18	2521.7	13714.6	2521.7	170060	2521.7	60765.6
2524.63	2983.18	2524.63	13320.6	2524.63	171683	2524.63	62513.6
2527.57	3267.18	2527.57	14225.6	2527.57	171277	2527.57	63675.6
2530.5	3664.18	2530.5	12137.6	2530.5	179065	2530.5	65633.6
2533.43	1542.18	2533.43	14231.6	2533.43	181229	2533.43	66357.6
2536.36	5768.18	2536.36	14435.6	2536.36	177796	2536.36	68431.6
2539.3	7058.18	2539.3	17701.6	2539.3	187215	2539.3	65959.6
2542.23	5435.18	2542.23	17788.6	2542.23	188116	2542.23	62607.6
2545.16	6558.18	2545.16	17853.6	2545.16	191575	2545.16	67272.6
2548.09	4823.18	2548.09	12634.6	2548.09	193624	2548.09	69540.6
2551.03	5763.18	2551.03	14173.6	2551.03	195018	2551.03	67265.6
2553.96	3792.18	2553.96	19132.6	2553.96	201246	2553.96	72437.6
2556.89	4241.18	2556.89	17637.6	2556.89	206766	2556.89	75951.6
2559.82	6365.18	2559.82	14633.6	2559.82	207179	2559.82	78968.6
2562.76	8717.18	2562.76	16428.6	2562.76	212617	2562.76	77779.6
2565.69	6027.18	2565.69	16686.6	2565.69	222350	2565.69	80186.6
2568.62	3209.18	2568.62	21584.6	2568.62	229867	2568.62	82691.6
2571.55	3231.18	2571.55	20371.6	2571.55	237635	2571.55	84274.6
2574.49	4432.18	2574.49	16845.6	2574.49	248355	2574.49	84874.6
2577.42	3470.18	2577.42	18568.6	2577.42	260087	2577.42	83134.6
2580.35	-536.815	2580.35	20676.6	2580.35	269713	2580.35	87195.6
2583.28	2345.18	2583.28	25426.6	2583.28	281682	2583.28	88560.6
2586.22	-2568.82	2586.22	35148.6	2586.22	299296	2586.22	88370.6
2589.15	332.185	2589.15	39177.6	2589.15	319513	2589.15	99465.6
2592.08	-402.815	2592.08	47394.6	2592.08	339294	2592.08	103433
2595.01	3894.18	2595.01	52738.6	2595.01	359942	2595.01	104776
2597.95	8849.18	2597.95	60849.6	2597.95	384329	2597.95	109659
2600.88	6866.18	2600.88	64197.6	2600.88	412407	2600.88	116747
2603.81	6620.18	2603.81	75890.6	2603.81	440018	2603.81	122492
2606.74	5099.18	2606.74	90268.6	2606.74	470350	2606.74	127086
2609.68	6028.18	2609.68	98028.6	2609.68	494353	2609.68	131649
2612.61	2419.18	2612.61	107975	2612.61	523581	2612.61	137575
2615.54	7356.18	2615.54	114397	2615.54	547351	2615.54	141730
2618.48	8249.18	2618.48	121750	2618.48	570908	2618.48	144049
2621.41	7234.18	2621.41	125794	2621.41	587961	2621.41	149476
2624.34	5068.18	2624.34	128150	2624.34	597776	2624.34	153239
2627.27	4524.18	2627.27	128380	2627.27	608868	2627.27	153281
2630.21	1921.18	2630.21	127206	2630.21	613172	2630.21	154633
2633.14	2903.18	2633.14	127313	2633.14	608714	2633.14	154330
2636.07	554.185	2636.07	124947	2636.07	598888	2636.07	152600
2639	4059.18	2639	121230	2639	592990	2639	149113
2641.94	5395.18	2641.94	122857	2641.94	575749	2641.94	142761
2644.87	3348.18	2644.87	116837	2644.87	561225	2644.87	147362
2647.8	452.185	2647.8	107328	2647.8	543352	2647.8	145293
2650.73	1664.18	2650.73	99562.6	2650.73	529321	2650.73	144230
2653.67	7903.18	2653.67	94477.6	2653.67	516376	2653.67	142076
2656.6	3354.18	2656.6	84928.6	2656.6	503267	2656.6	138812
2659.53	2661.18	2659.53	84115.6	2659.53	488667	2659.53	141697
2662.46	3248.18	2662.46	80812.6	2662.46	477037	2662.46	140609
2665.4	-240.815	2665.4	75796.6	2665.4	477069	2665.4	137106
2668.33	5380.18	2668.33	75249.6	2668.33	470093	2668.33	137296
2671.26	4142.18	2671.26	73243.6	2671.26	471560	2671.26	134774
2674.19	2793.18	2674.19	71618.6	2674.19	460603	2674.19	137979
2677.13	2922.18	2677.13	69805.6	2677.13	462023	2677.13	141934
2680.06	4437.18	2680.06	66815.6	2680.06	463832	2680.06	139753
2682.99	4438.18	2682.99	62645.6	2682.99	470890	2682.99	135268
2685.92	6067.18	2685.92	66165.6	2685.92	472258	2685.92	140584
2688.86	3505.18	2688.86	63784.6	2688.86	476466	2688.86	142961
2691.79	3117.18	2691.79	63018.6	2691.79	480499	2691.79	141954
2694.72	4032.18	2694.72	62754.6	2694.72	492101	2694.72	139950
2697.65	4346.18	2697.65	61481.6	2697.65	498452	2697.65	141640
2700.59	2941.18	2700.59	61829.6	2700.59	508981	2700.59	144809
2703.52	3307.18	2703.52	63354.6	2703.52	519564	2703.52	144818
2706.45	1492.18	2706.45	61265.6	2706.45	533276	2706.45	145033
2709.38	8750.18	2709.38	65531.6	2709.38	547138	2709.38	154703
2712.32	7103.18	2712.32	63417.6	2712.32	565289	2712.32	159966
2715.25	1405.18	2715.25	68780.6	2715.25	582820	2715.25	158735
2718.18	5464.18	2718.18	70555.6	2718.18	597784	2718.18	158412
2721.11	6404.18	2721.11	73752.6	2721.11	616401	2721.11	162640
2724.05	1702.18	2724.05	74794.6	2724.05	635014	2724.05	169839
2726.98	2214.18	2726.98	77439.6	2726.98	659867	2726.98	172703
2729.91	4373.18	2729.91	85637.6	2729.91	682440	2729.91	171451
2732.84	7743.18	2732.84	82950.6	2732.84	704204	2732.84	178913
2735.78	5125.18	2735.78	89060.6	2735.78	725058	2735.78	182360
2738.71	5797.18	2738.71	94006.6	2738.71	750293	2738.71	188867
2741.64	3330.18	2741.64	103768	2741.64	777197	2741.64	190719
2744.57	3215.18	2744.57	111317	2744.57	799815	2744.57	198732
2747.51	4654.18	2747.51	116631	2747.51	818968	2747.51	199319
2750.44	4955.18	2750.44	125800	2750.44	841359	2750.44	198491
2753.37	3548.18	2753.37	133314	2753.37	859879	2753.37	203617
2756.3	5394.18	2756.3	139482	2756.3	880367	2756.3	206353
2759.24	1937.18	2759.24	152762	2759.24	897335	2759.24	208128
2762.17	5204.18	2762.17	168893	2762.17	905207	2762.17	211141
2765.1	1885.18	2765.1	176429	2765.1	917380	2765.1	214021
2768.04	5787.18	2768.04	183166	2768.04	927743	2768.04	210634
2770.97	4724.18	2770.97	193383	2770.97	938623	2770.97	210563
2773.9	5570.18	2773.9	192525	2773.9	945257	2773.9	208763
2776.83	6997.18	2776.83	196167	2776.83	954460	2776.83	211566
2779.77	1199.18	2779.77	195149	2779.77	948306	2779.77	215156
2782.7	4907.18	2782.7	198632	2782.7	951673	2782.7	214026
2785.63	3352.18	2785.63	197464	2785.63	952198	2785.63	217106
2788.56	7092.18	2788.56	199723	2788.56	955504	2788.56	213081
2791.5	6528.18	2791.5	191268	2791.5	959855	2791.5	212737
2794.43	4875.18	2794.43	191287	2794.43	958914	2794.43	214376
2797.36	7653.18	2797.36	185452	2797.36	957752	2797.36	209985
2800.29	10634.2	2800.29	179562	2800.29	965523	2800.29	209695
2803.23	7050.18	2803.23	169279	2803.23	966951	2803.23	211944
2806.16	8845.18	2806.16	160910	2806.16	971413	2806.16	215942
2809.09	5292.18	2809.09	158289	2809.09	973176	2809.09	214171
2812.02	7278.18	2812.02	151630	2812.02	977773	2812.02	212626
2814.96	4043.18	2814.96	147228	2814.96	982318	2814.96	210674
2817.89	4281.18	2817.89	140539	2817.89	993376	2817.89	211846
2820.82	-500.815	2820.82	139281	2820.82	1.00524e+06	2820.82	211804
2823.75	-1951.82	2823.75	137171	2823.75	1.01417e+06	2823.75	211002
2826.69	1840.18	2826.69	135392	2826.69	1.02476e+06	2826.69	218219
2829.62	5221.18	2829.62	132377	2829.62	1.03746e+06	2829.62	221676
2832.55	2276.18	2832.55	128390	2832.55	1.05449e+06	2832.55	218298
2835.48	3051.18	2835.48	130915	2835.48	1.06869e+06	2835.48	219171
2838.42	3054.18	2838.42	132666	2838.42	1.08654e+06	2838.42	222893
2841.35	3990.18	2841.35	133640	2841.35	1.10679e+06	2841.35	221979
2844.28	6544.18	2844.28	137130	2844.28	1.12649e+06	2844.28	222247
2847.21	6275.18	2847.21	135509	2847.21	1.14631e+06	2847.21	230946
2850.15	7144.18	2850.15	140230	2850.15	1.16286e+06	2850.15	231158
2853.08	2696.18	2853.08	141602	2853.08	1.18441e+06	2853.08	231017
2856.01	5582.18	2856.01	143977	2856.01	1.20112e+06	2856.01	231200
2858.94	8251.18	2858.94	148654	2858.94	1.21687e+06	2858.94	231018
2861.88	481.185	2861.88	148009	2861.88	1.2413e+06	2861.88	237221
2864.81	4414.18	2864.81	154473	2864.81	1.2571e+06	2864.81	241519
2867.74	5187.18	2867.74	160049	2867.74	1.28141e+06	2867.74	238320
2870.67	168.185	2870.67	164273	2870.67	1.30307e+06	2870.67	242870
2873.61	1988.18	2873.61	166807	2873.61	1.32147e+06	2873.61	247006
2876.54	-2366.82	2876.54	168623	2876.54	1.34141e+06	2876.54	244547
2879.47	3803.18	2879.47	174944	2879.47	1.35763e+06	2879.47	243873
2882.4	2706.18	2882.4	185654	2882.4	1.37181e+06	2882.4	249014
2885.34	2337.18	2885.34	188520	2885.34	1.3968e+06	2885.34	253938
2888.27	3217.18	2888.27	191010	2888.27	1.41323e+06	2888.27	250581
2891.2	6003.18	2891.2	195555	2891.2	1.43301e+06	2891.2	250580
2894.14	4939.18	2894.14	200039	2894.14	1.44914e+06	2894.14	251641
2897.07	2073.18	2897.07	207027	2897.07	1.46436e+06	2897.07	256534
2900	5704.18	2900	211579	2900	1.47965e+06	2900	256747
2902.93	7748.18	2902.93	224008	2902.93	1.49218e+06	2902.93	259227
2905.86	2267.18	2905.86	229218	2905.86	1.50372e+06	2905.86	254857
2908.8	5055.18	2908.8	235517	2908.8	1.5172e+06	2908.8	255761
2911.73	1196.18	2911.73	244296	2911.73	1.52884e+06	2911.73	261134
2914.66	8137.18	2914.66	246505	2914.66	1.55115e+06	2914.66	259066
2917.6	10988.2	2917.6	251089	2917.6	1.56028e+06	2917.6	253148
2920.53	3258.18	2920.53	253665	2920.53	1.56884e+06	2920.53	258153
2923.46	1770.18	2923.46	251816	2923.46	1.57883e+06	2923.46	255903
2926.39	2903.18	2926.39	256956	2926.39	1.59088e+06	2926.39	260188
2929.33	960.185	2929.33	256236	2929.33	1.6043e+06	2929.33	256674
2932.26	4960.18	2932.26	252645	2932.26	1.61e+06	2932.26	258872
2935.19	1509.18	2935.19	254957	2935.19	1.62411e+06	2935.19	265695
2938.12	4374.18	2938.12	253904	2938.12	1.63503e+06	2938.12	260697
2941.06	1850.18	2941.06	254341	2941.06	1.64429e+06	2941.06	260056
2943.99	2937.18	2943.99	255324	2943.99	1.64792e+06	2943.99	262136
2946.92	3036.18	2946.92	251033	2946.92	1.65813e+06	2946.92	258592
2949.85	1566.18	2949.85	251527	2949.85	1.66792e+06	2949.85	255382
2952.79	-834.815	2952.79	253546	2952.79	1.67376e+06	2952.79	258281
2955.72	2457.18	2955.72	257045	2955.72	1.68465e+06	2955.72	255496
2958.65	1327.18	2958.65	253137	2958.65	1.68789e+06	2958.65	252167
2961.58	15.1846	2961.58	252140	2961.58	1.70164e+06	2961.58	260372
2964.52	-779.815	2964.52	250013	2964.52	1.70709e+06	2964.52	256067
2967.45	1549.18	2967.45	251796	2967.45	1.71396e+06	2967.45	258595
2970.38	3941.18	2970.38	248304	2970.38	1.71553e+06	2970.38	252038
2973.31	1736.18	2973.31	244448	2973.31	1.72658e+06	2973.31	252985
2976.25	746.185	2976.25	246103	2976.25	1.73113e+06	2976.25	257830
2979.18	427.185	2979.18	245410	2979.18	1.73768e+06	2979.18	256168
2982.11	223.185	2982.11	246625	2982.11	1.73645e+06	2982.11	258712
2985.04	3050.18	2985.04	246274	2985.04	1.74192e+06	2985.04	254049
2987.98	2034.18	2987.98	242166	2987.98	1.74845e+06	2987.98	256578
2990.91	1415.18	2990.91	246494	2990.91	1.74904e+06	2990.91	250741
2993.84	1.18457	2993.84	247380	2993.84	1.75355e+06	2993.84	251498
2996.77	2368.18	2996.77	247417	2996.77	1.75434e+06	2996.77	253099
2999.71	173.185	2999.71	249697	2999.71	1.75743e+06	2999.71	253917
3002.64	1208.18	3002.64	251491	3002.64	1.75863e+06	3002.64	252204
3005.57	348.185	3005.57	254732	3005.57	1.75737e+06	3005.57	250713
3008.5	2265.18	3008.5	253415	3008.5	1.75404e+06	3008.5	252217
3011.44	2222.18	3011.44	255196	3011.44	1.75863e+06	3011.44	250551
3014.37	1109.18	3014.37	256152	3014.37	1.75742e+06	3014.37	251779
3017.3	-2688.82	3017.3	261788	3017.3	1.7517e+06	3017.3	248846
3020.23	1569.18	3020.23	262726	3020.23	1.74976e+06	3020.23	253941
3023.17	1461.18	3023.17	267836	3023.17	1.74294e+06	3023.17	247584
3026.1	-2411.82	3026.1	269836	3026.1	1.7441e+06	3026.1	244941
3029.03	-2713.82	3029.03	278617	3029.03	1.7395e+06	3029.03	244846
3031.96	-330.815	3031.96	279324	3031.96	1.73513e+06	3031.96	242915
3034.9	-5154.82	3034.9	283938	3034.9	1.72742e+06	3034.9	249997
3037.83	-593.815	3037.83	292185	3037.83	1.72125e+06	3037.83	247217
3040.76	319.185	3040.76	287709	3040.76	1.71237e+06	3040.76	243152
3043.7	-452.815	3043.7	293727	3043.7	1.6985e+06	3043.7	249518
3046.63	-560.815	3046.63	303791	3046.63	1.68587e+06	3046.63	246691
3049.56	-460.815	3049.56	307442	3049.56	1.67938e+06	3049.56	242247
3052.49	-864.815	3052.49	315333	3052.49	1.66849e+06	3052.49	243726
3055.43	1335.18	3055.43	318061	3055.43	1.65336e+06	3055.43	243373
3058.36	1571.18	3058.36	326313	3058.36	1.63342e+06	3058.36	238854
3061.29	1080.18	3061.29	327160	3061.29	1.61313e+06	3061.29	238881
3064.22	-2369.82	3064.22	331981	3064.22	1.5995e+06	3064.22	234444
3067.16	5277.18	3067.16	336936	3067.16	1.57787e+06	3067.16	237434
3070.09	2617.18	3070.09	343020	3070.09	1.55935e+06	3070.09	235578
3073.02	-379.815	3073.02	351547	3073.02	1.53673e+06	3073.02	226048
3075.95	-2392.82	3075.95	351642	3075.95	1.51121e+06	3075.95	230545
3078.89	-60.8154	3078.89	349680	3078.89	1.48986e+06	3078.89	230480
3081.82	4261.18	3081.82	353153	3081.82	1.46617e+06	3081.82	219551
3084.75	-1803.82	3084.75	360931	3084.75	1.4432e+06	3084.75	223590
3087.68	6068.18	3087.68	355072	3087.68	1.42034e+06	3087.68	219653
3090.62	36.1846	3090.62	361282	3090.62	1.39921e+06	3090.62	215598
3093.55	-3890.82	3093.55	364000	3093.55	1.37057e+06	3093.55	214210
3096.48	-2775.82	3096.48	361810	3096.48	1.34898e+06	3096.48	211691
3099.41	-2934.82	3099.41	366553	3099.41	1.32079e+06	3099.41	213045
3102.35	-2068.82	3102.35	372658	3102.35	1.29653e+06	3102.35	211784
3105.28	-888.815	3105.28	371916	3105.28	1.26715e+06	3105.28	210143
3108.21	-3641.82	3108.21	372083	3108.21	1.24157e+06	3108.21	206045
3111.14	-4643.82	3111.14	373854	3111.14	1.21115e+06	3111.14	204871
3114.08	-4536.82	3114.08	380518	3114.08	1.1884e+06	3114.08	207030
3117.01	-3512.82	3117.01	383171	3117.01	1.15477e+06	3117.01	201799
3119.94	1909.18	3119.94	384720	3119.94	1.12683e+06	3119.94	198618
3122.87	1431.18	3122.87	387700	3122.87	1.09735e+06	3122.87	195841
3125.81	-1680.82	3125.81	392969	3125.81	1.06664e+06	3125.81	194217
3128.74	-3774.82	3128.74	392712	3128.74	1.0366e+06	3128.74	194350
3131.67	-3992.82	3131.67	392523	3131.67	1.00055e+06	3131.67	193913
3134.6	-1130.82	3134.6	398825	3134.6	970888	3134.6	192324
3137.54	-2423.82	3137.54	403774	3137.54	935877	3137.54	185947
3140.47	-2099.82	3140.47	404495	3140.47	897862	3140.47	184437
3143.4	-3041.82	3143.4	405125	3143.4	861768	3143.4	180287
3146.33	-1618.82	3146.33	408735	3146.33	826740	3146.33	178727
3149.27	-17.8154	3149.27	408478	3149.27	785844	3149.27	180973
3152.2	-7225.82	3152.2	415107	3152.2	743010	3152.2	175601
3155.13	-5470.82	3155.13	414406	3155.13	706176	3155.13	171009
3158.06	-3384.82	3158.06	421273	3158.06	662693	3158.06	164118
3161	-641.815	3161	424070	3161	615242	3161	161069
3163.93	-2571.82	3163.93	431547	3163.93	565871	3163.93	154110
3166.86	-4564.82	3166.86	439533	3166.86	513582	3166.86	156011
3169.79	-4907.82	3169.79	443574	3169.79	458557	3169.79	146915
3172.73	-4426.82	3172.73	437837	3172.73	395130	3172.73	134895
3175.66	-6959.82	3175.66	447930	3175.66	326175	3175.66	124925
3178.59	-4590.82	3178.59	446382	3178.59	256929	3178.59	114536
3181.52	-5460.82	3181.52	443501	3181.52	167612	3181.52	99261.6
3184.46	-4017.82	3184.46	434941	3184.46	72397.7	3184.46	83265.6
3187.39	-5554.82	3187.39	413883	3187.39	-36590.3	3187.39	60593.6
3190.32	-6253.82	3190.32	377540	3190.32	-165042	3190.32	37902.6
3193.26	-13981.8	3193.26	337698	3193.26	-317452	3193.26	5713.65
3196.19	-5942.82	3196.19	289603	3196.19	-492667	3196.19	-29317.4
3199.12	-4670.82	3199.12	244341	3199.12	-697602	3199.12	-66257.4
3202.05	-4497.82	3202.05	189137	3202.05	-925762	3202.05	-112984
3204.99	-5818.82	3204.99	122849	3204.99	-1.18974e+06	3204.99	-167296
3207.92	-8507.82	3207.92	29500.6	3207.92	-1.49716e+06	3207.92	-230154
3210.85	-14432.8	3210.85	-86052.4	3210.85	-1.85616e+06	3210.85	-299880
3213.78	-6810.82	3213.78	-216881	3213.78	-2.27686e+06	3213.78	-378801
3216.72	-10080.8	3216.72	-334222	3216.72	-2.74888e+06	3216.72	-474098
3219.65	-14220.8	3219.65	-419889	3219.65	-3.2385e+06	3219.65	-566709
3222.58	-16381.8	3222.58	-483307	3222.58	-3.70306e+06	3222.58	-647827
3225.51	-12573.8	3225.51	-531453	3225.51	-4.12021e+06	3225.51	-715330
3228.45	-17196.8	3228.45	-577199	3228.45	-4.49494e+06	3228.45	-772667
3231.38	-16441.8	3231.38	-647954	3231.38	-4.81895e+06	3231.38	-823042
3234.31	-14806.8	3234.31	-758746	3234.31	-5.11838e+06	3234.31	-870860
3237.24	-16941.8	3237.24	-908989	3237.24	-5.39389e+06	3237.24	-915224
3240.18	-17895.8	3240.18	-1.04909e+06	3240.18	-5.63754e+06	3240.18	-954046
3243.11	-22336.8	3243.11	-1.1533e+06	3243.11	-5.85139e+06	3243.11	-986990
3246.04	-23109.8	3246.04	-1.22143e+06	3246.04	-6.02045e+06	3246.04	-1.0208e+06
3248.97	-25996.8	3248.97	-1.2618e+06	3248.97	-6.14628e+06	3248.97	-1.03894e+06
3251.91	-26296.8	3251.91	-1.30137e+06	3251.91	-6.22319e+06	3251.91	-1.05239e+06
3254.84	-22759.8	3254.84	-1.34673e+06	3254.84	-6.25623e+06	3254.84	-1.05416e+06
3257.77	-22274.8	3257.77	-1.38829e+06	3257.77	-6.23497e+06	3257.77	-1.04731e+06
3260.7	-27288.8	3260.7	-1.41998e+06	3260.7	-6.16712e+06	3260.7	-1.02416e+06
3263.64	-22906.8	3263.64	-1.45908e+06	3263.64	-6.06524e+06	3263.64	-995940
3266.57	-25112.8	3266.57	-1.50528e+06	3266.57	-5.93473e+06	3266.57	-969330
3269.5	-20150.8	3269.5	-1.56293e+06	3269.5	-5.79451e+06	3269.5	-944168
3272.43	-20408.8	3272.43	-1.63524e+06	3272.43	-5.65799e+06	3272.43	-919257
3275.37	-23237.8	3275.37	-1.70484e+06	3275.37	-5.51273e+06	3275.37	-895568
3278.3	-23243.8	3278.3	-1.76329e+06	3278.3	-5.36187e+06	3278.3	-871983
3281.23	-22750.8	3281.23	-1.80389e+06	3281.23	-5.19906e+06	3281.23	-845658
3284.16	-26381.8	3284.16	-1.80579e+06	3284.16	-5.01892e+06	3284.16	-814196
3287.1	-21931.8	3287.1	-1.76593e+06	3287.1	-4.80973e+06	3287.1	-780214
3290.03	-21143.8	3290.03	-1.6789e+06	3290.03	-4.56771e+06	3290.03	-738400
3292.96	-22559.8	3292.96	-1.56075e+06	3292.96	-4.30066e+06	3292.96	-696123
3295.89	-24176.8	3295.89	-1.4148e+06	3295.89	-4.02144e+06	3295.89	-649353
3298.83	-26793.8	3298.83	-1.25642e+06	3298.83	-3.74035e+06	3298.83	-606569
3301.76	-21307.8	3301.76	-1.10107e+06	3301.76	-3.45965e+06	3301.76	-568915
3304.69	-24277.8	3304.69	-957106	3304.69	-3.18673e+06	3304.69	-530522
3307.62	-19349.8	3307.62	-828065	3307.62	-2.93078e+06	3307.62	-498020
3310.56	-19540.8	3310.56	-715351	3310.56	-2.70631e+06	3310.56	-460336
3313.49	-18431.8	3313.49	-615515	3313.49	-2.49868e+06	3313.49	-432888
3316.42	-17183.8	3316.42	-531769	3316.42	-2.31279e+06	3316.42	-406581
3319.35	-15755.8	3319.35	-467409	3319.35	-2.14786e+06	3319.35	-383774
3322.29	-11835.8	3322.29	-412772	3322.29	-1.99909e+06	3322.29	-358029
3325.22	-9283.82	3325.22	-363100	3325.22	-1.86501e+06	3325.22	-339682
3328.15	-643.815	3328.15	-330948	3328.15	-1.75726e+06	3328.15	-333180
3331.08	-17343.8	3331.08	-298935	3331.08	-1.65632e+06	3331.08	-319746
3334.02	-46021.8	3334.02	-275512	3334.02	-1.56713e+06	3334.02	-295030
3336.95	-38732.8	3336.95	-246730	3336.95	-1.47073e+06	3336.95	-285929
3339.88	-28611.8	3339.88	-228783	3339.88	-1.38957e+06	3339.88	-275108
3342.82	-19974.8	3342.82	-209563	3342.82	-1.32244e+06	3342.82	-264641
3345.75	-19996.8	3345.75	-197947	3345.75	-1.25666e+06	3345.75	-258201
3348.68	-15772.8	3348.68	-182066	3348.68	-1.19546e+06	3348.68	-248838
3351.61	-18352.8	3351.61	-171774	3351.61	-1.14113e+06	3351.61	-240974
3354.55	-16886.8	3354.55	-159075	3354.55	-1.09435e+06	3354.55	-237748
3357.48	-13171.8	3357.48	-151244	3357.48	-1.04659e+06	3357.48	-231145
3360.41	-15402.8	3360.41	-140308	3360.41	-1.0049e+06	3360.41	-222607
3363.34	-12510.8	3363.34	-131792	3363.34	-965770	3363.34	-220476
3366.28	-13478.8	3366.28	-126034	3366.28	-930676	3366.28	-215453
3369.21	-10892.8	3369.21	-121116	3369.21	-895083	3369.21	-213325
3372.14	-13041.8	3372.14	-115103	3372.14	-863562	3372.14	-210197
3375.07	-17685.8	3375.07	-116168	3375.07	-834255	3375.07	-206591
3378.01	-15083.8	3378.01	-106721	3378.01	-809877	3378.01	-201094
3380.94	-17461.8	3380.94	-105963	3380.94	-784558	3380.94	-198170
3383.87	-22295.8	3383.87	-101419	3383.87	-756491	3383.87	-192215
3386.8	-18576.8	3386.8	-90498.4	3386.8	-730926	3386.8	-191531
3389.74	-18419.8	3389.74	-83345.4	3389.74	-708074	3389.74	-186710
3392.67	-17211.8	3392.67	-81784.4	3392.67	-685030	3392.67	-181239
3395.6	-17624.8	3395.6	-81830.4	3395.6	-662731	3395.6	-174939
3398.53	-15322.8	3398.53	-81653.4	3398.53	-643319	3398.53	-176249
3401.47	-14458.8	3401.47	-75484.4	3401.47	-624676	3401.47	-173942
3404.4	-15199.8	3404.4	-73903.4	3404.4	-605659	3404.4	-165358
3407.33	-16675.8	3407.33	-70140.4	3407.33	-584277	3407.33	-164709
3410.26	-18267.8	3410.26	-65697.4	3410.26	-565954	3410.26	-166054
3413.2	-14943.8	3413.2	-66427.4	3413.2	-553004	3413.2	-162822
3416.13	-12608.8	3416.13	-59676.4	3416.13	-534725	3416.13	-161210
3419.06	-15727.8	3419.06	-58644.4	3419.06	-519885	3419.06	-156677
3421.99	-16067.8	3421.99	-57829.4	3421.99	-506411	3421.99	-151148
3424.93	-18426.8	3424.93	-54741.4	3424.93	-494453	3424.93	-148696
3427.86	-14951.8	3427.86	-53182.4	3427.86	-479043	3427.86	-145110
3430.79	-15799.8	3430.79	-56042.4	3430.79	-467087	3430.79	-142678
3433.72	-14528.8	3433.72	-52315.4	3433.72	-452790	3433.72	-140237
3436.66	-15539.8	3436.66	-49327.4	3436.66	-443565	3436.66	-142123
3439.59	-15300.8	3439.59	-47445.4	3439.59	-431787	3439.59	-140207
3442.52	-15706.8	3442.52	-46950.4	3442.52	-420088	3442.52	-136936
3445.45	-13128.8	3445.45	-48439.4	3445.45	-414094	3445.45	-133169
3448.39	-11753.8	3448.39	-45900.4	3448.39	-400043	3448.39	-132714
3451.32	-11284.8	3451.32	-40215.4	3451.32	-388686	3451.32	-130611
3454.25	-11517.8	3454.25	-42009.4	3454.25	-382313	3454.25	-127066
3457.18	-13893.8	3457.18	-42313.4	3457.18	-371545	3457.18	-127189
3460.12	-14929.8	3460.12	-40400.4	3460.12	-367554	3460.12	-124032
3463.05	-10940.8	3463.05	-37363.4	3463.05	-359791	3463.05	-127559
3465.98	-14585.8	3465.98	-39005.4	3465.98	-351272	3465.98	-123417
3468.92	-14553.8	3468.92	-38695.4	3468.92	-347658	3468.92	-125059
3471.85	-14336.8	3471.85	-37964.4	3471.85	-336746	3471.85	-124970
3474.78	-11463.8	3474.78	-37745.4	3474.78	-330452	3474.78	-119616
3477.71	-16007.8	3477.71	-35426.4	3477.71	-321842	3477.71	-116149
3480.65	-11096.8	3480.65	-35690.4	3480.65	-316769	3480.65	-117093
3483.58	-17487.8	3483.58	-38559.4	3483.58	-312229	3483.58	-115118
3486.51	-16873.8	3486.51	-37393.4	3486.51	-307067	3486.51	-116697
3489.44	-14838.8	3489.44	-35694.4	3489.44	-299295	3489.44	-118765
3492.38	-14017.8	3492.38	-29511.4	3492.38	-292055	3492.38	-117612
3495.31	-13832.8	3495.31	-31123.4	3495.31	-286794	3495.31	-114589
3498.24	-13271.8	3498.24	-32446.4	3498.24	-286223	3498.24	-110775
3501.17	-15245.8	3501.17	-29699.4	3501.17	-279148	3501.17	-109850
3504.11	-10918.8	3504.11	-32526.4	3504.11	-268076	3504.11	-109612
3507.04	-14802.8	3507.04	-31548.4	3507.04	-266289	3507.04	-104276
3509.97	-15231.8	3509.97	-32930.4	3509.97	-262837	3509.97	-106089
3512.9	-12123.8	3512.9	-31228.4	3512.9	-257142	3512.9	-104282
3515.84	-16393.8	3515.84	-24757.4	3515.84	-248693	3515.84	-103850
3518.77	-16061.8	3518.77	-28897.4	3518.77	-253622	3518.77	-104184
3521.7	-14994.8	3521.7	-31839.4	3521.7	-246391	3521.7	-99954.4
3524.63	-13915.8	3524.63	-33238.4	3524.63	-239706	3524.63	-101437
3527.57	-15470.8	3527.57	-28610.4	3527.57	-236734	3527.57	-102341
3530.5	-15829.8	3530.5	-30365.4	3530.5	-236088	3530.5	-98657.4
3533.43	-15595.8	3533.43	-29917.4	3533.43	-229777	3533.43	-97049.4
3536.36	-10595.8	3536.36	-28610.4	3536.36	-226349	3536.36	-95428.4
3539.3	-13248.8	3539.3	-27863.4	3539.3	-223828	3539.3	-93403.4
3542.23	-12961.8	3542.23	-23641.4	3542.23	-216300	3542.23	-92049.4
3545.16	-15313.8	3545.16	-25221.4	3545.16	-213506	3545.16	-92502.4
3548.09	-15454.8	3548.09	-27667.4	3548.09	-208832	3548.09	-85854.4
3551.03	-12895.8	3551.03	-22693.4	3551.03	-206781	3551.03	-90281.4
3553.96	-15036.8	3553.96	-20765.4	3553.96	-205857	3553.96	-88850.4
3556.89	-15160.8	3556.89	-21128.4	3556.89	-202888	3556.89	-85071.4
3559.82	-10374.8	3559.82	-23490.4	3559.82	-202405	3559.82	-89427.4
3562.76	-12460.8	3562.76	-26548.4	3562.76	-192713	3562.76	-84885.4
3565.69	-14189.8	3565.69	-23415.4	3565.69	-192284	3565.69	-85684.4
3568.62	-12318.8	3568.62	-26247.4	3568.62	-192452	3568.62	-85700.4
3571.55	-15681.8	3571.55	-21384.4	3571.55	-192866	3571.55	-84247.4
3574.49	-13698.8	3574.49	-19876.4	3574.49	-187894	3574.49	-84232.4
3577.42	-9955.82	3577.42	-24033.4	3577.42	-184170	3577.42	-78781.4
3580.35	-9579.82	3580.35	-24850.4	3580.35	-181808	3580.35	-78215.4
3583.28	-11776.8	3583.28	-21894.4	3583.28	-178448	3583.28	-79728.4
3586.22	-12752.8	3586.22	-19721.4	3586.22	-178198	3586.22	-80218.4
3589.15	-12076.8	3589.15	-23833.4	3589.15	-176308	3589.15	-80020.4
3592.08	-9984.82	3592.08	-19862.4	3592.08	-171216	3592.08	-75109.4
3595.01	-9968.82	3595.01	-24919.4	3595.01	-172464	3595.01	-76741.4
3597.95	-8847.82	3597.95	-23277.4	3597.95	-167621	3597.95	-78356.4
3600.88	-11062.8	3600.88	-21987.4	3600.88	-168663	3600.88	-76316.4
3603.81	-11602.8	3603.81	-21289.4	3603.81	-163634	3603.81	-74340.4
3606.74	-12872.8	3606.74	-22096.4	3606.74	-166097	3606.74	-78502.4
3609.68	-11653.8	3609.68	-21494.4	3609.68	-160655	3609.68	-75929.4
3612.61	-12119.8	3612.61	-20702.4	3612.61	-158638	3612.61	-74472.4
3615.54	-15219.8	3615.54	-22368.4	3615.54	-155796	3615.54	-74502.4
3618.48	-17034.8	3618.48	-23743.4	3618.48	-153751	3618.48	-72546.4
3621.41	-13965.8	3621.41	-20567.4	3621.41	-154251	3621.41	-70320.4
3624.34	-9595.82	3624.34	-18062.4	3624.34	-150810	3624.34	-68520.4
3627.27	-12346.8	3627.27	-19880.4	3627.27	-148175	3627.27	-68229.4
3630.21	-12675.8	3630.21	-16607.4	3630.21	-149841	3630.21	-70678.4
3633.14	-11860.8	3633.14	-23480.4	3633.14	-143349	3633.14	-64851.4
3636.07	-16003.8	3636.07	-18375.4	3636.07	-142792	3636.07	-62976.4
3639	-9248.82	3639	-15930.4	3639	-142765	3639	-66021.4
3641.94	-8783.82	3641.94	-18932.4	3641.94	-140942	3641.94	-65540.4
3644.87	-6239.82	3644.87	-18705.4	3644.87	-140776	3644.87	-64213.4
3647.8	-8349.82	3647.8	-19600.4	3647.8	-141591	3647.8	-63802.4
3650.73	-9111.82	3650.73	-21050.4	3650.73	-139635	3650.73	-60507.4
3653.67	-8815.82	3653.67	-22333.4	3653.67	-136291	3653.67	-58819.4
3656.6	-10141.8	3656.6	-15801.4	3656.6	-136223	3656.6	-60485.4
3659.53	-10850.8	3659.53	-16533.4	3659.53	-135891	3659.53	-57075.4
3662.46	-7495.82	3662.46	-17818.4	3662.46	-127745	3662.46	-58233.4
3665.4	-10098.8	3665.4	-15080.4	3665.4	-129640	3665.4	-56553.4
3668.33	-11658.8	3668.33	-17114.4	3668.33	-124921	3668.33	-55707.4
3671.26	-12074.8	3671.26	-18264.4	3671.26	-128810	3671.26	-59867.4
3674.19	-8263.82	3674.19	-18148.4	3674.19	-125267	3674.19	-59596.4
3677.13	-10933.8	3677.13	-17428.4	3677.13	-125628	3677.13	-56554.4
3680.06	-16292.8	3680.06	-16205.4	3680.06	-126028	3680.06	-53724.4
3682.99	-13771.8	3682.99	-12738.4	3682.99	-125518	3682.99	-50154.4
3685.92	-12473.8	3685.92	-14811.4	3685.92	-122302	3685.92	-53313.4
3688.86	-13878.8	3688.86	-15322.4	3688.86	-121170	3688.86	-54964.4
3691.79	-12683.8	3691.79	-16548.4	3691.79	-120148	3691.79	-56389.4
3694.72	-11106.8	3694.72	-11010.4	3694.72	-114731	3694.72	-51577.4
3697.65	-10569.8	3697.65	-12391.4	3697.65	-115198	3697.65	-51386.4
3700.59	-9927.82	3700.59	-14661.4	3700.59	-114712	3700.59	-54915.4
3703.52	-10410.8	3703.52	-13693.4	3703.52	-108521	3703.52	-54402.4
3706.45	-8524.82	3706.45	-13382.4	3706.45	-114011	3706.45	-51383.4
3709.38	-8870.82	3709.38	-15492.4	3709.38	-114612	3709.38	-51091.4
3712.32	-9564.82	3712.32	-13663.4	3712.32	-113783	3712.32	-50779.4
3715.25	-11815.8	3715.25	-12449.4	3715.25	-104680	3715.25	-52464.4
3718.18	-11334.8	3718.18	-12851.4	3718.18	-107809	3718.18	-52942.4
3721.11	-9526.82	3721.11	-12854.4	3721.11	-109320	3721.11	-51986.4
3724.05	-7355.82	3724.05	-15079.4	3724.05	-109000	3724.05	-45819.4
3726.98	-7320.82	3726.98	-13409.4	3726.98	-104870	3726.98	-50508.4
3729.91	-6482.82	3729.91	-14807.4	3729.91	-105655	3729.91	-51749.4
3732.84	-6512.82	3732.84	-18625.4	3732.84	-106451	3732.84	-43229.4
3735.78	-8128.82	3735.78	-15827.4	3735.78	-103034	3735.78	-45718.4
3738.71	-10438.8	3738.71	-13457.4	3738.71	-102834	3738.71	-45728.4
3741.64	-8445.82	3741.64	-12437.4	3741.64	-101444	3741.64	-44145.4
3744.57	-4506.82	3744.57	-12700.4	3744.57	-101353	3744.57	-42416.4
3747.51	-10848.8	3747.51	-13787.4	3747.51	-99096.3	3747.51	-45686.4
3750.44	-6883.82	3750.44	-13421.4	3750.44	-98276.3	3750.44	-42613.4
3753.37	-6085.82	3753.37	-11008.4	3753.37	-94666.3	3753.37	-42545.4
3756.3	-8324.82	3756.3	-9110.4	3756.3	-98959.3	3756.3	-44032.4
3759.24	-10367.8	3759.24	-15310.4	3759.24	-95515.3	3759.24	-45109.4
3762.17	-4423.82	3762.17	-12991.4	3762.17	-95311.3	3762.17	-42070.4
3765.1	-1978.82	3765.1	-9590.4	3765.1	-96031.3	3765.1	-35790.4
3768.04	-7411.82	3768.04	-15420.4	3768.04	-94096.3	3768.04	-40714.4
3770.97	-3691.82	3770.97	-16418.4	3770.97	-92799.3	3770.97	-40656.4
3773.9	-7525.82	3773.9	-13692.4	3773.9	-91320.3	3773.9	-41937.4
3776.83	-4370.82	3776.83	-8459.4	3776.83	-92604.3	3776.83	-42040.4
3779.77	-1923.82	3779.77	-10190.4	3779.77	-88691.3	3779.77	-41536.4
3782.7	-3532.82	3782.7	-8655.4	3782.7	-87827.3	3782.7	-44244.4
3785.63	-3499.82	3785.63	-13820.4	3785.63	-83023.3	3785.63	-41603.4
3788.56	-4632.82	3788.56	-9496.4	3788.56	-86527.3	3788.56	-38468.4
3791.5	-7254.82	3791.5	-12669.4	3791.5	-89218.3	3791.5	-40796.4
3794.43	-2750.82	3794.43	-11179.4	3794.43	-86168.3	3794.43	-36244.4
3797.36	-1623.82	3797.36	-10606.4	3797.36	-88383.3	3797.36	-36862.4
3800.29	-4820.82	3800.29	-5545.4	3800.29	-87122.3	3800.29	-37013.4
3803.23	-2690.82	3803.23	-11369.4	3803.23	-81069.3	3803.23	-38718.4
3806.16	-4363.82	3806.16	-13644.4	3806.16	-82277.3	3806.16	-38669.4
3809.09	-4703.82	3809.09	-9969.4	3809.09	-79822.3	3809.09	-35530.4
3812.02	-3946.82	3812.02	-8498.4	3812.02	-79341.3	3812.02	-39089.4
3814.96	-6715.82	3814.96	-13113.4	3814.96	-79038.3	3814.96	-37546.4
3817.89	-8755.82	3817.89	-11500.4	3817.89	-74068.3	3817.89	-40603.4
3820.82	-12546.8	3820.82	-8679.4	3820.82	-78184.3	3820.82	-36322.4
3823.75	-7628.82	3823.75	-11507.4	3823.75	-84294.3	3823.75	-36242.4
3826.69	-9868.82	3826.69	-8284.4	3826.69	-79080.3	3826.69	-34454.4
3829.62	-5193.82	3829.62	-11431.4	3829.62	-80343.3	3829.62	-37159.4
3832.55	-6848.82	3832.55	-13875.4	3832.55	-80953.3	3832.55	-33012.4
3835.48	-6962.82	3835.48	-9903.4	3835.48	-75984.3	3835.48	-32150.4
3838.42	-6507.82	3838.42	-10543.4	3838.42	-75574.3	3838.42	-31831.4
3841.35	-5247.82	3841.35	-10563.4	3841.35	-76660.3	3841.35	-31758.4
3844.28	-8470.82	3844.28	-10713.4	3844.28	-72919.3	3844.28	-34401.4
3847.21	-8122.82	3847.21	-11230.4	3847.21	-75569.3	3847.21	-37028.4
3850.15	-7517.82	3850.15	-8138.4	3850.15	-72354.3	3850.15	-33077.4
3853.08	-10808.8	3853.08	-12627.4	3853.08	-71658.3	3853.08	-32729.4
3856.01	-5767.82	3856.01	-9608.4	3856.01	-74617.3	3856.01	-33973.4
3858.94	-3726.82	3858.94	-4856.4	3858.94	-74868.3	3858.94	-32077.4
3861.88	-6577.82	3861.88	-9279.4	3861.88	-73602.3	3861.88	-32071.4
3864.81	-6837.82	3864.81	-4304.4	3864.81	-74597.3	3864.81	-36071.4
3867.74	-5329.82	3867.74	-7315.4	3867.74	-76884.3	3867.74	-35459.4
3870.67	-6513.82	3870.67	-9422.4	3870.67	-70730.3	3870.67	-31521.4
3873.61	-4225.82	3873.61	-7607.4	3873.61	-70549.3	3873.61	-30068.4
3876.54	-7315.82	3876.54	-6323.4	3876.54	-67754.3	3876.54	-26772.4
3879.47	-5119.82	3879.47	-8349.4	3879.47	-69835.3	3879.47	-27359.4
3882.4	-2400.82	3882.4	-8645.4	3882.4	-71003.3	3882.4	-28490.4
3885.34	-5080.82	3885.34	-7668.4	3885.34	-68489.3	3885.34	-32351.4
3888.27	-6733.82	3888.27	-9752.4	3888.27	-65588.3	3888.27	-27282.4
3891.2	-7837.82	3891.2	-7920.4	3891.2	-66452.3	3891.2	-28549.4
3894.14	-7020.82	3894.14	-8342.4	3894.14	-66854.3	3894.14	-28395.4
3897.07	-5965.82	3897.07	-8445.4	3897.07	-67649.3	3897.07	-25175.4
3900	-2300.82	3900	-6379.4	3900	-65809.3	3900	-26208.4
3902.93	-2281.82	3902.93	-7959.4	3902.93	-62923.3	3902.93	-30150.4
3905.86	-4341.82	3905.86	-6617.4	3905.86	-60846.3	3905.86	-26326.4
3908.8	-4250.82	3908.8	-4397.4	3908.8	-60268.3	3908.8	-26693.4
3911.73	-4238.82	3911.73	-4222.4	3911.73	-60598.3	3911.73	-25376.4
3914.66	-5962.82	3914.66	-5917.4	3914.66	-62966.3	3914.66	-28412.4
3917.6	-5709.82	3917.6	-6816.4	3917.6	-60965.3	3917.6	-25445.4
3920.53	-7193.82	3920.53	-6743.4	3920.53	-62917.3	3920.53	-26143.4
3923.46	-8180.82	3923.46	-5223.4	3923.46	-54026.3	3923.46	-24907.4
3926.39	-4757.82	3926.39	-6333.4	3926.39	-58863.3	3926.39	-22615.4
3929.33	-3097.82	3929.33	-6003.4	3929.33	-59085.3	3929.33	-22923.4
3932.26	-8544.82	3932.26	-2507.4	3932.26	-60806.3	3932.26	-24969.4
3935.19	-3020.82	3935.19	-4270.4	3935.19	-60355.3	3935.19	-23846.4
3938.12	-6581.82	3938.12	-6173.4	3938.12	-54383.3	3938.12	-21130.4
3941.06	-926.815	3941.06	-8601.4	3941.06	-57156.3	3941.06	-20679.4
3943.99	-684.815	3943.99	-6409.4	3943.99	-53962.3	3943.99	-25912.4
3946.92	-138.815	3946.92	-8736.4	3946.92	-55926.3	3946.92	-21069.4
3949.85	-5250.82	3949.85	-5915.4	3949.85	-59409.3	3949.85	-26598.4
3952.79	-4855.82	3952.79	-5088.4	3952.79	-56519.3	3952.79	-22790.4
3955.72	-402.815	3955.72	-5785.4	3955.72	-55411.3	3955.72	-20988.4
3958.65	-3082.82	3958.65	-7425.4	3958.65	-52316.3	3958.65	-21766.4
3961.58	-3540.82	3961.58	-5522.4	3961.58	-51750.3	3961.58	-21420.4
3964.52	-1642.82	3964.52	-4437.4	3964.52	-55989.3	3964.52	-23716.4
3967.45	-3817.82	3967.45	-2986.4	3967.45	-55477.3	3967.45	-25997.4
3970.38	-2415.82	3970.38	-6788.4	3970.38	-53998.3	3970.38	-20673.4
3973.31	488.185	3973.31	116.604	3973.31	-52249.3	3973.31	-19804.4
3976.25	-3230.82	3976.25	-2353.4	3976.25	-53986.3	3976.25	-24800.4
3979.18	-3852.82	3979.18	1141.6	3979.18	-51343.3	3979.18	-24275.4
3982.11	-5677.82	3982.11	-3623.4	3982.11	-51697.3	3982.11	-21331.4
3985.04	1505.18	3985.04	-6306.4	3985.04	-52040.3	3985.04	-24152.4
3987.98	-1574.82	3987.98	-7831.4	3987.98	-54336.3	3987.98	-23489.4
3990.91	-92.8154	3990.91	-2216.4	3990.91	-46886.3	3990.91	-21294.4
3993.84	-1862.82	3993.84	-3116.4	3993.84	-50716.3	3993.84	-21147.4
3996.77	855.185	3996.77	-4363.4	3996.77	-52240.3	3996.77	-21140.4
3999.71	-3264.82	3999.71	-4776.4	3999.71	-47962.3	3999.71	-23567.4
4002.64	1492.18	4002.64	-3488.4	4002.64	-48201.3	4002.64	-24473.4
4005.57	1588.18	4005.57	-4206.4	4005.57	-49716.3	4005.57	-22789.4
4008.5	-3219.82	4008.5	-4283.4	4008.5	-46262.3	4008.5	-21157.4
4011.44	997.185	4011.44	-6780.4	4011.44	-43839.3	4011.44	-19781.4
4014.37	2163.18	4014.37	-792.396	4014.37	-48580.3	4014.37	-20152.4
4017.3	1848.18	4017.3	-1011.4	4017.3	-45863.3	4017.3	-19970.4
4020.23	-897.815	4020.23	-1342.4	4020.23	-48004.3	4020.23	-17061.4
4023.17	-56.8154	4023.17	-3240.4	4023.17	-46255.3	4023.17	-17769.4
4026.1	3848.18	4026.1	-3755.4	4026.1	-43446.3	4026.1	-18346.4
4029.03	-2822.82	4029.03	-1389.4	4029.03	-42532.3	4029.03	-19551.4
4031.96	-4059.82	4031.96	-1523.4	4031.96	-39981.3	4031.96	-20403.4
4034.9	-3006.82	4034.9	-1848.4	4034.9	-41482.3	4034.9	-15745.4
4037.83	612.185	4037.83	-6874.4	4037.83	-43141.3	4037.83	-15355.4
4040.76	919.185	4040.76	-7792.4	4040.76	-48230.3	4040.76	-16516.4
4043.7	1601.18	4043.7	-1966.4	4043.7	-45337.3	4043.7	-15173.4
4046.63	1111.18	4046.63	1428.6	4046.63	-38636.3	4046.63	-15274.4
4049.56	-3154.82	4049.56	2366.6	4049.56	-40268.3	4049.56	-19596.4
4052.49	-1383.82	4052.49	-477.396	4052.49	-43455.3	4052.49	-18230.4
4055.43	-4026.82	4055.43	-5393.4	4055.43	-41065.3	4055.43	-15279.4
4058.36	960.185	4058.36	-5048.4	4058.36	-37751.3	4058.36	-19822.4
4061.29	3334.18	4061.29	-3308.4	4061.29	-39878.3	4061.29	-13799.4
4064.22	1481.18	4064.22	-3345.4	4064.22	-37855.3	4064.22	-14477.4
4067.16	-3404.82	4067.16	1099.6	4067.16	-42021.3	4067.16	-15508.4
4070.09	2106.18	4070.09	-1089.4	4070.09	-37885.3	4070.09	-17498.4
4073.02	3574.18	4073.02	-4758.4	4073.02	-38593.3	4073.02	-14617.4
4075.95	1176.18	4075.95	-4063.4	4075.95	-40346.3	4075.95	-11192.4
4078.89	-1737.82	4078.89	-4300.4	4078.89	-38385.3	4078.89	-17889.4
4081.82	908.185	4081.82	-87.3955	4081.82	-35670.3	4081.82	-14539.4
4084.75	4184.18	4084.75	-1344.4	4084.75	-41839.3	4084.75	-16968.4
4087.68	-701.815	4087.68	-574.396	4087.68	-38734.3	4087.68	-17551.4
4090.62	-3290.82	4090.62	176.604	4090.62	-39057.3	4090.62	-13426.4
4093.55	-4245.82	4093.55	-742.396	4093.55	-35713.3	4093.55	-14446.4
4096.48	-6070.82	4096.48	633.604	4096.48	-36804.3	4096.48	-14274.4
4099.41	-623.815	4099.41	-1176.4	4099.41	-35771.3	4099.41	-11725.4
4102.35	-2487.82	4102.35	-3327.4	4102.35	-32672.3	4102.35	-13702.4
4105.28	1296.18	4105.28	-1745.4	4105.28	-35825.3	4105.28	-18570.4
4108.21	-27.8154	4108.21	393.604	4108.21	-32455.3	4108.21	-14417.4
4111.14	-2383.82	4111.14	-1927.4	4111.14	-35256.3	4111.14	-12617.4
4114.08	-6907.82	4114.08	-1494.4	4114.08	-38107.3	4114.08	-12873.4
4117.01	-480.815	4117.01	1535.6	4117.01	-37217.3	4117.01	-10612.4
4119.94	-1475.82	4119.94	860.604	4119.94	-35138.3	4119.94	-14859.4
4122.87	4402.18	4122.87	571.604	4122.87	-36471.3	4122.87	-13681.4
4125.81	4259.18	4125.81	-1797.4	4125.81	-34620.3	4125.81	-14811.4
4128.74	1340.18	4128.74	-3256.4	4128.74	-35182.3	4128.74	-13548.4
4131.67	2563.18	4131.67	915.604	4131.67	-32102.3	4131.67	-13573.4
4134.6	1242.18	4134.6	4009.6	4134.6	-33398.3	4134.6	-13420.4
4137.54	2956.18	4137.54	-851.396	4137.54	-38183.3	4137.54	-12353.4
4140.47	1550.18	4140.47	-1906.4	4140.47	-36046.3	4140.47	-12885.4
4143.4	-102.815	4143.4	3076.6	4143.4	-36541.3	4143.4	-9295.35
4146.33	-827.815	4146.33	1634.6	4146.33	-36208.3	4146.33	-10837.4
4149.27	2606.18	4149.27	-1709.4	4149.27	-31615.3	4149.27	-12149.4
4152.2	888.185	4152.2	1566.6	4152.2	-31847.3	4152.2	-10757.4
4155.13	-364.815	4155.13	1136.6	4155.13	-34389.3	4155.13	-11908.4
4158.06	769.185	4158.06	712.604	4158.06	-33307.3	4158.06	-13134.4
4161	5935.18	4161	-2780.4	4161	-29700.3	4161	-9453.35
4163.93	2167.18	4163.93	-552.396	4163.93	-28061.3	4163.93	-10197.4
4166.86	-4155.82	4166.86	1235.6	4166.86	-32207.3	4166.86	-10321.4
4169.79	117.185	4169.79	-1027.4	4169.79	-25622.3	4169.79	-8843.35
4172.73	5877.18	4172.73	-1417.4	4172.73	-32655.3	4172.73	-10725.4
4175.66	2937.18	4175.66	703.604	4175.66	-31536.3	4175.66	-11193.4
4178.59	2921.18	4178.59	-751.396	4178.59	-31176.3	4178.59	-11066.4
4181.52	4693.18	4181.52	891.604	4181.52	-26933.3	4181.52	-9279.35
4184.46	4825.18	4184.46	-619.396	4184.46	-30192.3	4184.46	-11202.4
4187.39	974.185	4187.39	3016.6	4187.39	-26949.3	4187.39	-6774.35
4190.32	-3950.82	4190.32	2052.6	4190.32	-26768.3	4190.32	-6682.35
4193.26	4220.18	4193.26	1844.6	4193.26	-30759.3	4193.26	-8706.35
4196.19	2275.18	4196.19	3714.6	4196.19	-26190.3	4196.19	-10919.4
4199.12	2893.18	4199.12	1938.6	4199.12	-27689.3	4199.12	-10795.4
4202.05	4223.18	4202.05	5403.6	4202.05	-26690.3	4202.05	-12866.4
4204.99	1208.18	4204.99	4064.6	4204.99	-26897.3	4204.99	-13143.4
4207.92	945.185	4207.92	289.604	4207.92	-24969.3	4207.92	-7316.35
4210.85	-3329.82	4210.85	4523.6	4210.85	-25840.3	4210.85	-7812.35
4213.78	401.185	4213.78	4122.6	4213.78	-24623.3	4213.78	-11088.4
4216.72	2156.18	4216.72	4723.6	4216.72	-25888.3	4216.72	-7834.35
4219.65	4304.18	4219.65	4286.6	4219.65	-22489.3	4219.65	-10252.4
4222.58	-535.815	4222.58	4830.6	4222.58	-28737.3	4222.58	-9139.35
4225.51	1509.18	4225.51	1971.6	4225.51	-29307.3	4225.51	-10207.4
4228.45	3168.18	4228.45	302.604	4228.45	-28022.3	4228.45	-11887.4
4231.38	4817.18	4231.38	4332.6	4231.38	-27693.3	4231.38	-8201.35
4234.31	1955.18	4234.31	1981.6	4234.31	-25053.3	4234.31	-7227.35
4237.24	5108.18	4237.24	-90.3955	4237.24	-23101.3	4237.24	-5954.35
4240.18	2107.18	4240.18	2191.6	4240.18	-23266.3	4240.18	-10216.4
4243.11	5281.18	4243.11	3495.6	4243.11	-24401.3	4243.11	-10082.4
4246.04	6543.18	4246.04	6569.6	4246.04	-27343.3	4246.04	-4579.35
4248.97	-527.815	4248.97	1160.6	4248.97	-22727.3	4248.97	-4400.35
4251.91	2595.18	4251.91	4427.6	4251.91	-24646.3	4251.91	-7632.35
4254.84	-1423.82	4254.84	4239.6	4254.84	-19871.3	4254.84	-10603.4
4257.77	660.185	4257.77	2701.6	4257.77	-21544.3	4257.77	-5402.35
4260.7	1750.18	4260.7	2653.6	4260.7	-18370.3	4260.7	-6226.35
4263.64	486.185	4263.64	5391.6	4263.64	-18362.3	4263.64	-4293.35
4266.57	1225.18	4266.57	1310.6	4266.57	-19756.3	4266.57	-4072.35
4269.5	3091.18	4269.5	4289.6	4269.5	-22072.3	4269.5	-3753.35
4272.43	3871.18	4272.43	9060.6	4272.43	-23266.3	4272.43	-4676.35
4275.37	7497.18	4275.37	8099.6	4275.37	-17590.3	4275.37	-6712.35
4278.3	2925.18	4278.3	3166.6	4278.3	-17522.3	4278.3	-10885.4
4281.23	5721.18	4281.23	2713.6	4281.23	-22838.3	4281.23	-4311.35
4284.16	6540.18	4284.16	5555.6	4284.16	-20014.3	4284.16	-2292.35
4287.1	3781.18	4287.1	4213.6	4287.1	-18798.3	4287.1	-5091.35
4290.03	2832.18	4290.03	2889.6	4290.03	-20945.3	4290.03	-5189.35
4292.96	1521.18	4292.96	2280.6	4292.96	-18992.3	4292.96	-6258.35
4295.89	1340.18	4295.89	-1573.4	4295.89	-18570.3	4295.89	-2111.35
4298.83	7220.18	4298.83	2985.6	4298.83	-19814.3	4298.83	-3943.35
4301.76	4011.18	4301.76	4384.6	4301.76	-20029.3	4301.76	-7108.35
4304.69	3591.18	4304.69	3301.6	4304.69	-19448.3	4304.69	-8768.35
4307.62	6320.18	4307.62	3507.6	4307.62	-16283.3	4307.62	588.646
4310.56	3315.18	4310.56	3433.6	4310.56	-18755.3	4310.56	-4010.35
4313.49	2694.18	4313.49	6689.6	4313.49	-19656.3	4313.49	-5320.35
4316.42	2463.18	4316.42	6740.6	4316.42	-17132.3	4316.42	-4185.35
4319.35	-780.815	4319.35	6886.6	4319.35	-13425.3	4319.35	-8647.35
4322.29	2318.18	4322.29	6692.6	4322.29	-14511.3	4322.29	-7325.35
4325.22	-456.815	4325.22	6954.6	4325.22	-17397.3	4325.22	-5919.35
4328.15	7225.18	4328.15	3914.6	4328.15	-18947.3	4328.15	-4579.35
4331.08	6669.18	4331.08	5437.6	4331.08	-15878.3	4331.08	-1388.35
4334.02	5740.18	4334.02	-444.396	4334.02	-15310.3	4334.02	-7517.35
4336.95	2968.18	4336.95	-1296.4	4336.95	-16529.3	4336.95	-2074.35
4339.88	5586.18	4339.88	6399.6	4339.88	-17338.3	4339.88	-1936.35
4342.82	3860.18	4342.82	6737.6	4342.82	-15995.3	4342.82	-1899.35
4345.75	1731.18	4345.75	6095.6	4345.75	-15971.3	4345.75	-4705.35
4348.68	462.185	4348.68	3040.6	4348.68	-14715.3	4348.68	-5868.35
4351.61	2139.18	4351.61	4757.6	4351.61	-16024.3	4351.61	-4942.35
4354.55	4225.18	4354.55	3567.6	4354.55	-10208.3	4354.55	-4193.35
4357.48	2673.18	4357.48	2108.6	4357.48	-14459.3	4357.48	-2968.35
4360.41	7134.18	4360.41	71.6045	4360.41	-11816.3	4360.41	-5422.35
4363.34	6228.18	4363.34	-897.396	4363.34	-10221.3	4363.34	-4455.35
4366.28	6147.18	4366.28	6096.6	4366.28	-11381.3	4366.28	-2661.35
4369.21	3668.18	4369.21	8961.6	4369.21	-15082.3	4369.21	-1992.35
4372.14	8560.18	4372.14	6100.6	4372.14	-12597.3	4372.14	-1779.35
4375.07	10133.2	4375.07	7583.6	4375.07	-11089.3	4375.07	-5627.35
4378.01	3110.18	4378.01	6446.6	4378.01	-10748.3	4378.01	-1817.35
4380.94	2117.18	4380.94	2139.6	4380.94	-15204.3	4380.94	-41.3535
4383.87	3821.18	4383.87	4695.6	4383.87	-12592.3	4383.87	-2505.35
4386.8	4565.18	4386.8	11571.6	4386.8	-5516.26	4386.8	782.646
4389.74	5418.18	4389.74	7322.6	4389.74	-9712.26	4389.74	3350.65
4392.67	6080.18	4392.67	8824.6	4392.67	-11525.3	4392.67	-552.354
4395.6	4154.18	4395.6	2946.6	4395.6	-5029.26	4395.6	1657.65
4398.53	9961.18	4398.53	7336.6	4398.53	-8508.26	4398.53	3371.65
4401.47	10181.2	4401.47	5651.6	4401.47	-11736.3	4401.47	-2915.35
4404.4	6298.18	4404.4	4372.6	4404.4	-6065.26	4404.4	-2445.35
4407.33	10813.2	4407.33	8100.6	4407.33	-7539.26	4407.33	-6868.35
4410.26	4469.18	4410.26	4433.6	4410.26	-7408.26	4410.26	-2761.35
4413.2	8070.18	4413.2	3157.6	4413.2	-10362.3	4413.2	-3148.35
4416.13	8698.18	4416.13	2848.6	4416.13	-6687.26	4416.13	-4674.35
4419.06	7398.18	4419.06	5200.6	4419.06	-13474.3	4419.06	-1295.35
4421.99	6129.18	4421.99	4876.6	4421.99	-10704.3	4421.99	-3527.35
4424.93	8111.18	4424.93	10245.6	4424.93	-9004.26	4424.93	-6070.35
4427.86	5940.18	4427.86	5948.6	4427.86	-6368.26	4427.86	-574.354
4430.79	8325.18	4430.79	7714.6	4430.79	-4691.26	4430.79	203.646
4433.72	6238.18	4433.72	5817.6	4433.72	-7554.26	4433.72	614.646
4436.66	10824.2	4436.66	6935.6	4436.66	-12205.3	4436.66	100.646
4439.59	4016.18	4439.59	4471.6	4439.59	-12986.3	4439.59	-2923.35
4442.52	4860.18	4442.52	5290.6	4442.52	-13912.3	4442.52	-112.354
4445.45	5799.18	4445.45	12376.6	4445.45	-10781.3	4445.45	667.646
4448.39	8252.18	4448.39	7655.6	4448.39	-9140.26	4448.39	843.646
4451.32	7191.18	4451.32	6981.6	4451.32	-9360.26	4451.32	-574.354
4454.25	7156.18	4454.25	6068.6	4454.25	-10291.3	4454.25	2494.65
4457.18	4344.18	4457.18	5993.6	4457.18	-5963.26	4457.18	472.646
4460.12	9895.18	4460.12	9966.6	4460.12	-6597.26	4460.12	-2093.35
4463.05	10134.2	4463.05	10479.6	4463.05	-12574.3	4463.05	-927.354
4465.98	6013.18	4465.98	6645.6	4465.98	-9671.26	4465.98	3383.65
4468.92	6058.18	4468.92	7659.6	4468.92	-3491.26	4468.92	922.646
4471.85	4064.18	4471.85	6413.6	4471.85	-7914.26	4471.85	114.646
4474.78	6277.18	4474.78	9651.6	4474.78	-8626.26	4474.78	-697.354
4477.71	5408.18	4477.71	7514.6	4477.71	-6873.26	4477.71	517.646
4480.65	7306.18	4480.65	9159.6	4480.65	-6318.26	4480.65	2488.65
4483.58	10920.2	4483.58	9963.6	4483.58	-9084.26	4483.58	4455.65
4486.51	8841.18	4486.51	8977.6	4486.51	-7898.26	4486.51	1727.65
4489.44	9167.18	4489.44	9290.6	4489.44	-6514.26	4489.44	-425.354
4492.38	11430.2	4492.38	12392.6	4492.38	-9744.26	4492.38	-2096.35
4495.31	9466.18	4495.31	9832.6	4495.31	-3935.26	4495.31	2821.65
4498.24	7424.18	4498.24	11157.6	4498.24	-2621.26	4498.24	475.646
4501.17	8107.18	4501.17	12006.6	4501.17	-5639.26	4501.17	-315.354
4504.11	9843.18	4504.11	12825.6	4504.11	-5212.26	4504.11	-469.354
4507.04	7227.18	4507.04	11110.6	4507.04	-4236.26	4507.04	-2461.35
4509.97	6482.18	4509.97	10750.6	4509.97	-5905.26	4509.97	2631.65
4512.9	9039.18	4512.9	6720.6	4512.9	-7494.26	4512.9	503.646
4515.84	7423.18	4515.84	10494.6	4515.84	-5376.26	4515.84	4894.65
4518.77	13706.2	4518.77	6304.6	4518.77	-5517.26	4518.77	8857.65
4521.7	6350.18	4521.7	7546.6	4521.7	-8827.26	4521.7	3807.65
4524.63	6767.18	4524.63	11411.6	4524.63	-1151.26	4524.63	-1093.35
4527.57	8444.18	4527.57	12470.6	4527.57	-824.262	4527.57	-1283.35
4530.5	8679.18	4530.5	8983.6	4530.5	-5669.26	4530.5	3494.65
4533.43	7248.18	4533.43	10712.6	4533.43	-7133.26	4533.43	2832.65
4536.36	8369.18	4536.36	8100.6	4536.36	-7330.26	4536.36	-1523.35
4539.3	6176.18	4539.3	5813.6	4539.3	-8730.26	4539.3	1343.65
4542.23	8778.18	4542.23	9278.6	4542.23	-7868.26	4542.23	938.646
4545.16	6336.18	4545.16	9959.6	4545.16	-12282.3	4545.16	2440.65
4548.09	7026.18	4548.09	10420.6	4548.09	-12772.3	4548.09	3874.65
4551.03	7629.18	4551.03	9428.6	4551.03	-4344.26	4551.03	3322.65
4553.96	8499.18	4553.96	7083.6	4553.96	-4433.26	4553.96	-1121.35
4556.89	6093.18	4556.89	7993.6	4556.89	-7554.26	4556.89	1531.65
4559.82	9980.18	4559.82	11527.6	4559.82	-7633.26	4559.82	4197.65
4562.76	5952.18	4562.76	10023.6	4562.76	-11902.3	4562.76	7186.65
4565.69	7049.18	4565.69	10629.6	4565.69	-1723.26	4565.69	4087.65
4568.62	8370.18	4568.62	11106.6	4568.62	-1054.26	4568.62	4242.65
4571.55	10811.2	4571.55	11117.6	4571.55	-4762.26	4571.55	7250.65
4574.49	9527.18	4574.49	8102.6	4574.49	-6368.26	4574.49	840.646
4577.42	8846.18	4577.42	12780.6	4577.42	-8264.26	4577.42	5325.65
4580.35	11318.2	4580.35	10942.6	4580.35	-5438.26	4580.35	2488.65
4583.28	11114.2	4583.28	9612.6	4583.28	201.738	4583.28	2038.65
4586.22	6783.18	4586.22	7497.6	4586.22	791.738	4586.22	3390.65
4589.15	2393.18	4589.15	4664.6	4589.15	-2240.26	4589.15	1923.65
4592.08	7174.18	4592.08	10422.6	4592.08	195.738	4592.08	2312.65
4595.01	8918.18	4595.01	9173.6	4595.01	-4090.26	4595.01	5824.65
4597.95	8609.18	4597.95	9641.6	4597.95	-3880.26	4597.95	6651.65
4600.88	8430.18	4600.88	7184.6	4600.88	-2075.26	4600.88	4602.65
4603.81	7515.18	4603.81	6295.6	4603.81	-50.2617	4603.81	6677.65
4606.74	8307.18	4606.74	9589.6	4606.74	2972.74	4606.74	4822.65
4609.68	7518.18	4609.68	12663.6	4609.68	3633.74	4609.68	3102.65
4612.61	9353.18	4612.61	14423.6	4612.61	1841.74	4612.61	4167.65
4615.54	9836.18	4615.54	10274.6	4615.54	-1031.26	4615.54	4278.65
4618.48	9377.18	4618.48	10144.6	4618.48	2798.74	4618.48	11280.6
4621.41	9232.18	4621.41	12916.6	4621.41	2769.74	4621.41	8213.65
4624.34	5272.18	4624.34	11167.6	4624.34	3251.74	4624.34	8721.65
4627.27	5921.18	4627.27	7878.6	4627.27	-116.262	4627.27	6964.65
4630.21	8837.18	4630.21	9785.6	4630.21	3286.74	4630.21	6314.65
4633.14	9627.18	4633.14	7436.6	4633.14	-2219.26	4633.14	7805.65
4636.07	13037.2	4636.07	10043.6	4636.07	-469.262	4636.07	6971.65
4639	13268.2	4639	8375.6	4639	-1451.26	4639	3159.65
4641.94	11571.2	4641.94	11749.6	4641.94	63.7383	4641.94	4841.65
4644.87	7811.18	4644.87	10197.6	4644.87	1805.74	4644.87	3535.65
4647.8	12165.2	4647.8	11842.6	4647.8	-528.262	4647.8	3645.65
4650.73	8767.18	4650.73	9527.6	4650.73	-672.262	4650.73	6316.65
4653.67	10289.2	4653.67	6170.6	4653.67	2963.74	4653.67	10664.6
4656.6	8368.18	4656.6	8034.6	4656.6	3956.74	4656.6	10121.6
4659.53	9701.18	4659.53	8920.6	4659.53	3161.74	4659.53	6808.65
4662.46	15822.2	4662.46	10644.6	4662.46	2547.74	4662.46	4772.65
4665.4	8230.18	4665.4	8968.6	4665.4	51.7383	4665.4	2759.65
4668.33	11585.2	4668.33	14777.6	4668.33	4808.74	4668.33	5962.65
4671.26	9016.18	4671.26	12115.6	4671.26	2034.74	4671.26	4914.65
4674.19	13691.2	4674.19	11536.6	4674.19	3887.74	4674.19	7505.65
4677.13	7662.18	4677.13	11109.6	4677.13	5391.74	4677.13	9941.65
4680.06	11056.2	4680.06	11887.6	4680.06	2894.74	4680.06	3511.65
4682.99	9620.18	4682.99	9258.6	4682.99	5277.74	4682.99	5087.65
4685.92	10994.2	4685.92	15669.6	4685.92	1577.74	4685.92	6295.65
4688.86	11233.2	4688.86	13250.6	4688.86	-2105.26	4688.86	4918.65
4691.79	10037.2	4691.79	6014.6	4691.79	-257.262	4691.79	5086.65
4694.72	8594.18	4694.72	11174.6	4694.72	-1108.26	4694.72	4293.65
4697.65	12362.2	4697.65	10694.6	4697.65	4369.74	4697.65	10326.6
4700.59	10085.2	4700.59	11145.6	4700.59	6767.74	4700.59	6638.65
4703.52	11193.2	4703.52	10999.6	4703.52	7640.74	4703.52	6973.65
4706.45	12573.2	4706.45	14384.6	4706.45	7121.74	4706.45	8878.65
4709.38	9108.18	4709.38	8360.6	4709.38	7424.74	4709.38	7291.65
4712.32	12499.2	4712.32	12324.6	4712.32	3670.74	4712.32	7997.65
4715.25	9448.18	4715.25	7509.6	4715.25	4781.74	4715.25	9959.65
4718.18	6532.18	4718.18	10905.6	4718.18	4968.74	4718.18	6563.65
4721.11	10068.2	4721.11	10366.6	4721.11	4423.74	4721.11	12499.6
4724.05	12229.2	4724.05	12210.6	4724.05	7534.74	4724.05	5366.65
4726.98	8539.18	4726.98	8701.6	4726.98	8068.74	4726.98	6346.65
4729.91	10432.2	4729.91	6314.6	4729.91	9180.74	4729.91	10713.6
4732.84	11970.2	4732.84	9568.6	4732.84	6010.74	4732.84	9620.65
4735.78	11538.2	4735.78	14388.6	4735.78	4834.74	4735.78	4682.65
4738.71	8963.18	4738.71	17181.6	4738.71	6188.74	4738.71	6376.65
4741.64	12729.2	4741.64	14343.6	4741.64	9694.74	4741.64	6916.65
4744.57	14073.2	4744.57	8113.6	4744.57	6838.74	4744.57	6610.65
4747.51	13928.2	4747.51	12354.6	4747.51	6958.74	4747.51	10808.6
4750.44	11226.2	4750.44	15589.6	4750.44	5559.74	4750.44	14360.6
4753.37	9588.18	4753.37	10095.6	4753.37	8852.74	4753.37	8883.65
4756.31	14093.2	4756.31	8258.6	4756.31	9124.74	4756.31	3011.65
4759.24	12034.2	4759.24	14983.6	4759.24	8309.74	4759.24	6655.65
4762.17	9246.18	4762.17	13588.6	4762.17	5140.74	4762.17	8763.65
4765.1	12175.2	4765.1	11772.6	4765.1	9792.74	4765.1	10409.6
4768.04	10116.2	4768.04	10687.6	4768.04	9877.74	4768.04	12061.6
4770.97	9272.18	4770.97	8526.6	4770.97	5821.74	4770.97	10511.6
4773.9	7744.18	4773.9	9858.6	4773.9	7837.74	4773.9	10523.6
4776.83	9073.18	4776.83	13787.6	4776.83	10576.7	4776.83	12477.6
4779.77	10147.2	4779.77	10658.6	4779.77	9786.74	4779.77	10321.6
4782.7	9849.18	4782.7	12551.6	4782.7	4855.74	4782.7	8000.65
4785.63	12722.2	4785.63	14102.6	4785.63	7349.74	4785.63	11078.6
4788.56	8485.18	4788.56	14748.6	4788.56	11165.7	4788.56	13023.6
4791.5	11323.2	4791.5	14317.6	4791.5	8399.74	4791.5	9460.65
4794.43	11306.2	4794.43	14067.6	4794.43	9697.74	4794.43	7363.65
4797.36	9897.18	4797.36	11452.6	4797.36	11562.7	4797.36	9874.65
4800.29	12586.2	4800.29	13920.6	4800.29	12912.7	4800.29	6800.65
4803.23	11299.2	4803.23	14072.6	4803.23	10914.7	4803.23	8503.65
4806.16	9644.18	4806.16	10976.6	4806.16	11462.7	4806.16	8279.65
4809.09	11247.2	4809.09	12271.6	4809.09	10239.7	4809.09	10311.6
4812.02	10819.2	4812.02	14897.6	4812.02	13536.7	4812.02	9552.65
4814.96	9921.18	4814.96	11531.6	4814.96	14170.7	4814.96	11488.6
4817.89	9113.18	4817.89	13906.6	4817.89	13155.7	4817.89	14424.6
4820.82	14209.2	4820.82	11239.6	4820.82	12953.7	4820.82	10304.6
4823.75	13913.2	4823.75	11359.6	4823.75	12152.7	4823.75	13479.6
4826.69	14097.2	4826.69	14362.6	4826.69	10607.7	4826.69	10283.6
4829.62	11574.2	4829.62	15339.6	4829.62	12339.7	4829.62	9864.65
4832.55	18869.2	4832.55	9831.6	4832.55	8380.74	4832.55	10556.6
4835.48	11949.2	4835.48	8969.6	4835.48	9700.74	4835.48	8257.65
4838.42	16060.2	4838.42	14163.6	4838.42	11198.7	4838.42	13282.6
4841.35	11306.2	4841.35	14267.6	4841.35	9147.74	4841.35	14080.6
4844.28	10789.2	4844.28	14422.6	4844.28	11621.7	4844.28	11917.6
4847.21	13405.2	4847.21	11134.6	4847.21	10324.7	4847.21	9879.65
4850.15	10970.2	4850.15	12587.6	4850.15	8238.74	4850.15	9030.65
4853.08	15686.2	4853.08	18354.6	4853.08	10654.7	4853.08	16239.6
4856.01	13034.2	4856.01	18397.6	4856.01	12276.7	4856.01	12974.6
4858.94	9712.18	4858.94	14729.6	4858.94	9368.74	4858.94	8037.65
4861.88	13025.2	4861.88	14309.6	4861.88	12066.7	4861.88	11028.6
4864.81	14619.2	4864.81	11871.6	4864.81	11052.7	4864.81	14640.6
4867.74	10173.2	4867.74	14304.6	4867.74	12296.7	4867.74	13506.6
4870.67	9289.18	4870.67	11491.6	4870.67	10139.7	4870.67	8464.65
4873.61	7644.18	4873.61	11428.6	4873.61	12076.7	4873.61	13675.6
4876.54	14528.2	4876.54	13670.6	4876.54	9092.74	4876.54	13117.6
4879.47	13754.2	4879.47	12380.6	4879.47	8891.74	4879.47	10365.6
4882.4	9436.18	4882.4	11130.6	4882.4	14793.7	4882.4	10641.6
4885.34	12210.2	4885.34	15177.6	4885.34	10046.7	4885.34	12296.6
4888.27	8752.18	4888.27	15042.6	4888.27	10832.7	4888.27	12423.6
4891.2	8734.18	4891.2	10665.6	4891.2	15690.7	4891.2	13495.6
4894.13	11742.2	4894.13	15411.6	4894.13	13107.7	4894.13	12223.6
4897.07	10741.2	4897.07	18208.6	4897.07	13732.7	4897.07	10442.6
4900	12113.2	4900	15561.6	4900	10619.7	4900	14238.6

## Sheet: Fig 2a
Fig 2a In-situ UV-Vis spectra of 2Cu/AlOOH-900 treated in different atmospheres.
	2Cu/AlOOH-900		O2		O2-H2O
10800	0	0	0.69525	0	1.296
10799	0	1	0.69839	1	1.288
10798	0	2	0.70317	2	1.28
10797	0	3	0.70613	3	1.268
10796	0	4	0.7097	4	1.264
10795	0	5	0.71312	5	1.252
10794	0	6	0.71681	6	1.244
10793	0	7	0.71909	7	1.236
10792	0	8	0.7218	8	1.228
10791	0	9	0.72325	9	1.22
10790	0	10	0.7266	10	1.212
10789	0	11	0.72703	11	1.204
10788	0	12	0.72654	12	1.2
10787	0	13	0.72819	13	1.192
10786	0	14	0.72868	14	1.184
10785	0	15	0.73078	15	1.176
10784	0	16	0.72955	16	1.176
10783	0	17	0.73096	17	1.164
10782	0	18	0.72942	18	1.16
10781	0	19	0.72985	19	1.156
10780	0	20	0.72893	20	1.152
10779	0	21	0.73065	21	1.148
10778	0	22	0.72979	22	1.144
10777	0	23	0.72856	23	1.136
10776	0	24	0.72936	24	1.136
10775	0	25	0.72893	25	1.132
10774	0	26	0.72832	26	1.128
10773	0	27	0.72813	27	1.12
10772	0	28	0.72734	28	1.12
10771	0	29	0.7266	29	1.116
10770	0	30	0.72899	30	1.112
10769	0	31	0.72764	31	1.108
10768	0	32	0.72642	32	1.104
10767	0	33	0.72636	33	1.104
10766	0	34	0.72581	34	1.1
10765	0	35	0.72648	35	1.096
10764	0	36	0.72563	36	1.092
10763	0	37	0.72538	37	1.092
10762	0	38	0.72471	38	1.088
10761	0	39	0.7255	39	1.084
10760	0	40	0.72459	40	1.08
10759	0	41	0.72307	41	1.08
10758	0	42	0.72386	42	1.076
10757	0	43	0.72265	43	1.076
10756	0	44	0.72344	44	1.072
10755	0	45	0.72447	45	1.068
10754	0	46	0.72228	46	1.068
10753	0	47	0.72356	47	1.064
10752	0	48	0.72295	48	1.064
10751	0	49	0.72041	49	1.06
10750	0	50	0.72174	50	1.06
10749	0	51	0.72095	51	1.06
10748	0	52	0.72047	52	1.056
10747	0	53	0.72216	53	1.052
10746	0	54	0.72083	54	1.052
10745	0	55	0.72192	55	1.048
10744	0	56	0.72108	56	1.048
10743	0	57	0.71975	57	1.048
10742	0	58	0.71945	58	1.044
10741	0	59	0.71903	59	1.04
10740	0	60	0.71999	60	1.044
10739	0	61	0.71945	61	1.036
10738	0	62	0.71963	62	1.036
10737	0	63	0.71843	63	1.036
10736	0	64	0.71843	64	1.036
10735	0	65	0.71843	65	1.032
10734	0	66	0.71801	66	1.032
10733	0	67	0.71675	67	1.028
10732	0	68	0.71813	68	1.028
10731	0	69	0.71777	69	1.024
10730	0	70	0.71604	70	1.024
10729	0	71	0.71627	71	1.024
10728	0	72	0.71699	72	1.02
10727	0	73	0.71657	73	1.024
10726	0	74	0.71741	74	1.02
10725	0	75	0.7149	75	1.016
10724	0	76	0.71627	76	1.016
10723	0	77	0.71586	77	1.016
10722	0	78	0.7161	78	1.016
10721	0	79	0.71598	79	1.012
10720	0	80	0.7149	80	1.012
10719	0	81	0.71479	81	1.012
10718	0	82	0.71616	82	1.008
10717	0	83	0.71235	83	1.008
10716	0	84	0.71401	84	1.008
10715	0	85	0.71312	85	1.008
10714	0	86	0.71431	86	1.004
10713	0	87	0.71342	87	1.004
10712	0	88	0.71354	88	1
10711	0	89	0.7136	89	1.004
10710	0	90	0.71348	90	1
10709	0	91	0.71229	91	1
10708	0	92	0.71318	92	0.996
10707	0	93	0.71389	93	0.996
10706	0	94	0.71383	94	0.996
10705	0	95	0.7133	95	0.996
10704	0	96	0.71348	96	0.992
10703	0	97	0.71277	97	0.992
10702	0	98	0.71153	98	0.996
10701	0	99	0.71052	99	0.992
10700	0	100	0.71164	100	0.992
10699	0	101	0.71289	101	0.988
10698	0	102	0.71088	102	0.988
10697	0	103	0.71176	103	0.988
10696	0	104	0.71011	104	0.988
10695	0	105	0.71082	105	0.984
10694	0	106	0.7097	106	0.984
10693	0	107	0.70976	107	0.984
10692	0	108	0.71147	108	0.984
10691	0	109	0.71123	109	0.98
10690	0	110	0.71135	110	0.98
10689	0	111	0.70999	111	0.98
10688	0	112	0.70905	112	0.98
10687	0	113	0.70982	113	0.98
10686	0	114	0.70929	114	0.98
10685	0	115	0.71023	115	0.976
10684	0	116	0.70853	116	0.976
10683	0	117	0.70823	117	0.976
10682	0	118	0.70911	118	0.976
10681	0	119	0.70952	119	0.972
10680	0	120	0.70858	120	0.972
10679	0	121	0.71052	121	0.972
10678	0	122	0.70595	122	0.968
10677	0	123	0.70788	123	0.972
10676	0	124	0.70736	124	0.968
10675	0	125	0.70712	125	0.968
10674	0	126	0.70776	126	0.968
10673	0	127	0.70923	127	0.968
10672	0	128	0.70654	128	0.968
10671	0	129	0.70671	129	0.964
10670	0	130	0.707	130	0.968
10669	0	131	0.70689	131	0.964
10668	0	132	0.7073	132	0.964
10667	0	133	0.70537	133	0.96
10666	0	134	0.70683	134	0.964
10665	0	135	0.70695	135	0.96
10664	0	136	0.70812	136	0.96
10663	0	137	0.70526	137	0.96
10662	0	138	0.70584	138	0.96
10661	0	139	0.70776	139	0.96
10660	0	140	0.70508	140	0.956
10659	0	141	0.70683	141	0.96
10658	0	142	0.7059	142	0.956
10657	0	143	0.7059	143	0.956
10656	0	144	0.70782	144	0.956
10655	0	145	0.70496	145	0.952
10654	0	146	0.70531	146	0.956
10653	0	147	0.70392	147	0.952
10652	0	148	0.70549	148	0.952
10651	0	149	0.70462	149	0.952
10650	0	150	0.70473	150	0.952
10649	0	151	0.70456	151	0.952
10648	0	152	0.70444	152	0.952
10647	0	153	0.70392	153	0.948
10646	0	154	0.7038	154	0.948
10645	0	155	0.70496	155	0.948
10644	0	156	0.70346	156	0.948
10643	0	157	0.70392	157	0.948
10642	0	158	0.70398	158	0.948
10641	0	159	0.70409	159	0.948
10640	0	160	0.70386	160	0.948
10639	0	161	0.70328	161	0.944
10638	0	162	0.70346	162	0.944
10637	0	163	0.70218	163	0.944
10636	0	164	0.70392	164	0.944
10635	0	165	0.70456	165	0.944
10634	0	166	0.7027	166	0.944
10633	0	167	0.7027	167	0.944
10632	0	168	0.70363	168	0.94
10631	0	169	0.70189	169	0.94
10630	0	170	0.70299	170	0.94
10629	0	171	0.70166	171	0.94
10628	0	172	0.70409	172	0.94
10627	0	173	0.70184	173	0.94
10626	0	174	0.70241	174	0.94
10625	0	175	0.70322	175	0.936
10624	0	176	0.70264	176	0.94
10623	0	177	0.70189	177	0.936
10622	0	178	0.70097	178	0.936
10621	0	179	0.70109	179	0.936
10620	0	180	0.70375	180	0.936
10619	0	181	0.70236	181	0.936
10618	0	182	0.70143	182	0.936
10617	0	183	0.70097	183	0.932
10616	0	184	0.70132	184	0.936
10615	0	185	0.70357	185	0.932
10614	0	186	0.69982	186	0.932
10613	0	187	0.70051	187	0.932
10612	0	188	0.7027	188	0.932
10611	0	189	0.70155	189	0.932
10610	0	190	0.70207	190	0.928
10609	0	191	0.69971	191	0.932
10608	0	192	0.69971	192	0.928
10607	0	193	0.70051	193	0.928
10606	0	194	0.70091	194	0.928
10605	0	195	0.69919	195	0.928
10604	0	196	0.70086	196	0.928
10603	0	197	0.70028	197	0.928
10602	0	198	0.70149	198	0.928
10601	0	199	0.69862	199	0.924
10600	0	200	0.69948	200	0.924
10599	0	201	0.6981	201	0.928
10598	0	202	0.6993	202	0.924
10597	0	203	0.70011	203	0.928
10596	0	204	0.69971	204	0.924
10595	0	205	0.69902	205	0.924
10594	0	206	0.69747	206	0.924
10593	0	207	0.69999	207	0.92
10592	0	208	0.69793	208	0.924
10591	0	209	0.69948	209	0.924
10590	0	210	0.69713	210	0.92
10589	0	211	0.69856	211	0.924
10588	0	212	0.6985	212	0.92
10587	0	213	0.69856	213	0.92
10586	0	214	0.69839	214	0.92
10585	0	215	0.69873	215	0.92
10584	0	216	0.69907	216	0.92
10583	0	217	0.69827	217	0.916
10582	0	218	0.69839	218	0.916
10581	0	219	0.69982	219	0.916
10580	0	220	0.69707	220	0.916
10579	0	221	0.6977	221	0.916
10578	0	222	0.69713	222	0.916
10577	0	223	0.69919	223	0.916
10576	0	224	0.69741	224	0.916
10575	0	225	0.69856	225	0.916
10574	0	226	0.69656	226	0.916
10573	0	227	0.69724	227	0.912
10572	0	228	0.69736	228	0.916
10571	0	229	0.69627	229	0.912
10570	0	230	0.69781	230	0.912
10569	0	231	0.69639	231	0.912
10568	0	232	0.69747	232	0.912
10567	0	233	0.69679	233	0.912
10566	0	234	0.6973	234	0.912
10565	0	235	0.69839	235	0.912
10564	0	236	0.69747	236	0.908
10563	0	237	0.69713	237	0.912
10562	0	238	0.69627	238	0.908
10561	0	239	0.6973	239	0.912
10560	0	240	0.69673	240	0.908
10559	0	241	0.69701	241	0.908
10558	0	242	0.69673	242	0.908
10557	0	243	0.6981	243	0.908
10556	0	244	0.69593	244	0.908
10555	0	245	0.69919	245	0.908
10554	0	246	0.69696	246	0.908
10553	0	247	0.69633	247	0.908
10552	0	248	0.69513	248	0.908
10551	0	249	0.69644	249	0.904
10550	0	250	0.69593	250	0.904
10549	0	251	0.69599	251	0.904
10548	0	252	0.69724	252	0.904
10547	0	253	0.69462	253	0.904
10546	0	254	0.69434	254	0.904
10545	0	255	0.69616	255	0.904
10544	0	256	0.69485	256	0.904
10543	0	257	0.69513	257	0.904
10542	0	258	0.69326	258	0.904
10541	0	259	0.69582	259	0.904
10540	0	260	0.69474	260	0.904
10539	0	261	0.69445	261	0.9
10538	0	262	0.69468	262	0.9
10537	0	263	0.69479	263	0.9
10536	0	264	0.69496	264	0.9
10535	0	265	0.69576	265	0.9
10534	0	266	0.69474	266	0.9
10533	0	267	0.69502	267	0.9
10532	0	268	0.69542	268	0.9
10531	0	269	0.69519	269	0.9
10530	0	270	0.69457	270	0.9
10529	0	271	0.69366	271	0.896
10528	0	272	0.6936	272	0.896
10527	0	273	0.69445	273	0.9
10526	0	274	0.69485	274	0.9
10525	0	275	0.69434	275	0.896
10524	0	276	0.69457	276	0.896
10523	0	277	0.69371	277	0.9
10522	0	278	0.69326	278	0.896
10521	0	279	0.69519	279	0.896
10520	0	280	0.69371	280	0.896
10519	0	281	0.69423	281	0.896
10518	0	282	0.69275	282	0.896
10517	0	283	0.69315	283	0.896
10516	0	284	0.69292	284	0.896
10515	0	285	0.69371	285	0.896
10514	0	286	0.69457	286	0.896
10513	0	287	0.69315	287	0.896
10512	0	288	0.694	288	0.892
10511	0	289	0.69258	289	0.892
10510	0	290	0.69241	290	0.892
10509	0	291	0.69287	291	0.892
10508	0	292	0.69298	292	0.892
10507	0	293	0.69371	293	0.892
10506	0	294	0.6914	294	0.892
10505	0	295	0.69321	295	0.892
10504	0	296	0.69377	296	0.892
10503	0	297	0.69354	297	0.892
10502	0	298	0.69224	298	0.892
10501	0	299	0.69354	299	0.892
10500	0	300	0.69366	300	0.888
10499	0	301	0.69241	301	0.888
10498	0	302	0.69106	302	0.888
10497	0	303	0.69151	303	0.888
10496	0	304	0.69343	304	0.888
10495	0	305	0.69219	305	0.888
10494	0	306	0.6923	306	0.888
10493	0	307	0.69134	307	0.888
10492	0	308	0.69258	308	0.888
10491	0	309	0.69162	309	0.888
10490	0	310	0.69112	310	0.888
10489	0	311	0.69207	311	0.888
10488	0	312	0.69202	312	0.884
10487	0	313	0.69151	313	0.884
10486	0	314	0.69253	314	0.884
10485	0	315	0.69123	315	0.888
10484	0	316	0.69338	316	0.888
10483	0	317	0.69213	317	0.884
10482	0	318	0.6923	318	0.884
10481	0	319	0.69044	319	0.884
10480	0	320	0.69083	320	0.884
10479	0	321	0.69287	321	0.88
10478	0	322	0.6927	322	0.888
10477	0	323	0.69191	323	0.884
10476	0	324	0.69174	324	0.884
10475	0	325	0.69241	325	0.884
10474	0	326	0.69055	326	0.884
10473	0	327	0.69005	327	0.884
10472	0	328	0.68837	328	0.884
10471	0	329	0.69117	329	0.884
10470	0	330	0.691	330	0.884
10469	0	331	0.691	331	0.88
10468	0	332	0.69112	332	0.88
10467	0	333	0.6901	333	0.88
10466	0	334	0.69089	334	0.884
10465	0	335	0.68932	335	0.88
10464	0	336	0.69022	336	0.88
10463	0	337	0.69038	337	0.88
10462	0	338	0.69044	338	0.88
10461	0	339	0.69072	339	0.88
10460	0	340	0.69044	340	0.88
10459	0	341	0.6887	341	0.88
10458	0	342	0.69005	342	0.876
10457	0	343	0.68994	343	0.88
10456	0	344	0.69016	344	0.88
10455	0	345	0.6901	345	0.876
10454	0	346	0.68988	346	0.876
10453	0	347	0.68988	347	0.876
10452	0	348	0.69055	348	0.876
10451	0	349	0.69078	349	0.876
10450	0	350	0.69016	350	0.876
10449	0	351	0.68865	351	0.876
10448	0	352	0.68977	352	0.876
10447	0	353	0.69022	353	0.876
10446	0	354	0.68965	354	0.876
10445	0	355	0.68977	355	0.876
10444	0	356	0.6896	356	0.876
10443	0	357	0.69061	357	0.876
10442	0	358	0.68932	358	0.876
10441	0	359	0.69005	359	0.872
10440	0	360	0.68971	360	0.876
10439	0	361	0.68865	361	0.872
10438	0	362	0.68764	362	0.872
10437	0	363	0.68809	363	0.876
10436	0	364	0.68932	364	0.872
10435	0	365	0.68859	365	0.872
10434	0	366	0.6896	366	0.872
10433	0	367	0.68988	367	0.872
10432	0	368	0.68853	368	0.872
10431	0	369	0.68893	369	0.872
10430	0	370	0.68876	370	0.872
10429	0	371	0.6882	371	0.872
10428	0	372	0.68887	372	0.872
10427	0	373	0.68842	373	0.872
10426	0	374	0.68932	374	0.872
10425	0	375	0.68797	375	0.872
10424	0	376	0.68686	376	0.868
10423	0	377	0.68753	377	0.872
10422	0	378	0.68691	378	0.872
10421	0	379	0.68848	379	0.872
10420	0	380	0.6882	380	0.868
10419	0	381	0.68865	381	0.868
10418	0	382	0.68825	382	0.868
10417	0	383	0.68686	383	0.868
10416	0	384	0.68686	384	0.868
10415	0	385	0.68652	385	0.868
10414	0	386	0.68842	386	0.868
10413	0	387	0.68814	387	0.868
10412	0	388	0.68675	388	0.868
10411	0	389	0.68881	389	0.868
10410	0	390	0.68658	390	0.868
10409	0	391	0.68893	391	0.868
10408	0	392	0.68859	392	0.868
10407	0	393	0.68725	393	0.868
10406	0	394	0.68837	394	0.868
10405	0	395	0.68775	395	0.868
10404	0	396	0.68741	396	0.868
10403	0	397	0.68624	397	0.864
10402	0	398	0.68508	398	0.864
10401	0	399	0.68714	399	0.864
10400	0	400	0.68647	400	0.868
10399	0	401	0.68652	401	0.868
10398	0	402	0.68753	402	0.864
10397	0	403	0.68708	403	0.864
10396	0	404	0.68736	404	0.864
10395	0	405	0.68675	405	0.864
10394	0	406	0.68675	406	0.864
10393	0	407	0.68663	407	0.864
10392	0	408	0.68725	408	0.864
10391	0	409	0.68725	409	0.864
10390	0	410	0.68736	410	0.864
10389	0	411	0.68792	411	0.864
10388	0	412	0.68658	412	0.864
10387	0	413	0.68803	413	0.864
10386	0	414	0.68619	414	0.864
10385	0	415	0.68624	415	0.86
10384	0	416	0.68574	416	0.864
10383	0	417	0.68502	417	0.86
10382	0	418	0.6873	418	0.86
10381	0	419	0.68591	419	0.864
10380	0	420	0.68624	420	0.86
10379	0	421	0.68714	421	0.864
10378	0	422	0.68691	422	0.86
10377	0	423	0.68814	423	0.86
10376	0	424	0.68686	424	0.86
10375	0	425	0.68669	425	0.86
10374	0	426	0.68485	426	0.86
10373	0	427	0.68474	427	0.86
10372	0	428	0.68686	428	0.86
10371	0	429	0.68541	429	0.86
10370	0	430	0.68447	430	0.86
10369	0	431	0.68591	431	0.86
10368	0	432	0.68452	432	0.86
10367	0	433	0.6853	433	0.856
10366	0	434	0.68469	434	0.86
10365	0	435	0.68569	435	0.856
10364	0	436	0.68597	436	0.86
10363	0	437	0.6858	437	0.86
10362	0	438	0.68574	438	0.856
10361	0	439	0.68374	439	0.856
10360	0	440	0.68447	440	0.856
10359	0	441	0.68546	441	0.856
10358	0	442	0.6853	442	0.856
10357	0	443	0.68485	443	0.856
10356	0	444	0.68535	444	0.856
10355	0	445	0.68452	445	0.856
10354	0	446	0.68402	446	0.856
10353	0	447	0.68447	447	0.856
10352	0	448	0.68597	448	0.856
10351	0	449	0.68513	449	0.856
10350	0	450	0.68496	450	0.856
10349	0	451	0.68558	451	0.856
10348	0	452	0.68474	452	0.852
10347	0	453	0.68408	453	0.856
10346	0	454	0.6858	454	0.856
10345	0	455	0.68435	455	0.856
10344	0	456	0.68452	456	0.856
10343	0	457	0.68447	457	0.856
10342	0	458	0.68469	458	0.852
10341	0	459	0.6828	459	0.856
10340	0	460	0.68413	460	0.852
10339	0	461	0.68419	461	0.852
10338	0	462	0.68591	462	0.852
10337	0	463	0.68447	463	0.852
10336	0	464	0.68435	464	0.852
10335	0	465	0.68469	465	0.852
10334	0	466	0.68419	466	0.852
10333	0	467	0.68374	467	0.852
10332	0	468	0.68602	468	0.852
10331	0	469	0.68291	469	0.852
10330	0	470	0.68363	470	0.852
10329	0	471	0.68325	471	0.852
10328	0	472	0.68391	472	0.852
10327	0	473	0.68247	473	0.852
10326	0	474	0.68269	474	0.852
10325	0	475	0.68347	475	0.852
10324	0	476	0.68391	476	0.852
10323	0	477	0.68441	477	0.852
10322	0	478	0.68397	478	0.852
10321	0	479	0.6838	479	0.852
10320	0	480	0.68386	480	0.848
10319	0	481	0.68187	481	0.848
10318	0	482	0.68513	482	0.852
10317	0	483	0.68369	483	0.848
10316	0	484	0.68325	484	0.848
10315	0	485	0.68474	485	0.852
10314	0	486	0.68308	486	0.848
10313	0	487	0.68419	487	0.852
10312	0	488	0.6833	488	0.848
10311	0	489	0.68325	489	0.848
10310	0	490	0.68358	490	0.848
10309	0	491	0.68352	491	0.848
10308	0	492	0.6838	492	0.848
10307	0	493	0.68214	493	0.848
10306	0	494	0.6822	494	0.848
10305	0	495	0.68225	495	0.848
10304	0	496	0.68408	496	0.848
10303	0	497	0.68143	497	0.844
10302	0	498	0.68132	498	0.848
10301	0	499	0.68231	499	0.848
10300	0	500	0.68242	500	0.848
10299	0	501	0.68347	501	0.848
10298	0	502	0.68325	502	0.848
10297	0	503	0.68386	503	0.848
10296	0	504	0.6822	504	0.848
10295	0	505	0.68275	505	0.844
10294	0	506	0.68391	506	0.848
10293	0	507	0.68126	507	0.844
10292	0	508	0.68165	508	0.844
10291	0	509	0.68192	509	0.844
10290	0	510	0.68154	510	0.848
10289	0	511	0.68209	511	0.844
10288	0	512	0.68325	512	0.844
10287	0	513	0.68341	513	0.844
10286	0	514	0.68214	514	0.844
10285	0	515	0.68143	515	0.844
10284	0	516	0.6828	516	0.844
10283	0	517	0.68269	517	0.844
10282	0	518	0.68159	518	0.844
10281	0	519	0.68424	519	0.844
10280	0	520	0.68148	520	0.844
10279	0	521	0.68154	521	0.844
10278	0	522	0.68176	522	0.844
10277	0	523	0.68225	523	0.844
10276	0	524	0.68231	524	0.844
10275	0	525	0.68291	525	0.844
10274	0	526	0.68165	526	0.84
10273	0	527	0.68121	527	0.844
10272	0	528	0.68165	528	0.84
10271	0	529	0.68132	529	0.84
10270	0	530	0.68242	530	0.844
10269	0	531	0.68192	531	0.84
10268	0	532	0.68109	532	0.844
10267	0	533	0.68071	533	0.84
10266	0	534	0.68098	534	0.84
10265	0	535	0.68098	535	0.84
10264	0	536	0.68121	536	0.84
10263	0	537	0.68109	537	0.84
10262	0	538	0.68165	538	0.84
10261	0	539	0.68054	539	0.84
10260	0	540	0.6806	540	0.84
10259	0	541	0.68275	541	0.84
10258	0	542	0.68236	542	0.84
10257	0	543	0.67983	543	0.84
10256	0	544	0.68198	544	0.84
10255	0	545	0.68159	545	0.84
10254	0	546	0.6806	546	0.84
10253	0	547	0.68	547	0.84
10252	0	548	0.68087	548	0.84
10251	0	549	0.68214	549	0.84
10250	0	550	0.68115	550	0.84
10249	0	551	0.68049	551	0.84
10248	0	552	0.68109	552	0.84
10247	0	553	0.68154	553	0.84
10246	0	554	0.68258	554	0.84
10245	0	555	0.67917	555	0.84
10244	0	556	0.68109	556	0.836
10243	0	557	0.67884	557	0.836
10242	0	558	0.67983	558	0.84
10241	0	559	0.68	559	0.836
10240	0	560	0.68027	560	0.836
10239	0	561	0.68016	561	0.836
10238	0	562	0.68071	562	0.836
10237	0	563	0.68247	563	0.836
10236	0	564	0.68098	564	0.836
10235	0	565	0.68065	565	0.836
10234	0	566	0.67846	566	0.836
10233	0	567	0.68027	567	0.836
10232	0	568	0.6795	568	0.836
10231	0	569	0.67978	569	0.836
10230	0	570	0.67983	570	0.836
10229	0	571	0.68231	571	0.836
10228	0	572	0.68082	572	0.836
10227	0	573	0.67994	573	0.836
10226	0	574	0.68115	574	0.836
10225	0	575	0.68143	575	0.836
10224	0	576	0.67895	576	0.836
10223	0	577	0.67934	577	0.836
10222	0	578	0.67983	578	0.836
10221	0	579	0.67978	579	0.836
10220	0	580	0.68	580	0.836
10219	0	581	0.68027	581	0.832
10218	0	582	0.67873	582	0.832
10217	0	583	0.67972	583	0.836
10216	0	584	0.6795	584	0.832
10215	0	585	0.67939	585	0.836
10214	0	586	0.67917	586	0.832
10213	0	587	0.68027	587	0.832
10212	0	588	0.6795	588	0.832
10211	0	589	0.68044	589	0.832
10210	0	590	0.67923	590	0.832
10209	0	591	0.67835	591	0.832
10208	0	592	0.68005	592	0.832
10207	0	593	0.67917	593	0.832
10206	0	594	0.67846	594	0.832
10205	0	595	0.67972	595	0.832
10204	0	596	0.67863	596	0.832
10203	0	597	0.67928	597	0.832
10202	0	598	0.68044	598	0.832
10201	0	599	0.68005	599	0.832
10200	0	600	0.67978	600	0.832
10199	0	601	0.67819	601	0.832
10198	0	602	0.6795	602	0.832
10197	0	603	0.67846	603	0.832
10196	0	604	0.67852	604	0.832
10195	0	605	0.67912	605	0.828
10194	0	606	0.68093	606	0.832
10193	0	607	0.67901	607	0.832
10192	0	608	0.6783	608	0.832
10191	0	609	0.67863	609	0.832
10190	0	610	0.67945	610	0.828
10189	0	611	0.67868	611	0.828
10188	0	612	0.67928	612	0.828
10187	0	613	0.67901	613	0.832
10186	0	614	0.67802	614	0.828
10185	0	615	0.67819	615	0.828
10184	0	616	0.67835	616	0.828
10183	0	617	0.67967	617	0.828
10182	0	618	0.67786	618	0.828
10181	0	619	0.67819	619	0.828
10180	0	620	0.6789	620	0.828
10179	0	621	0.67699	621	0.832
10178	0	622	0.67912	622	0.828
10177	0	623	0.67786	623	0.828
10176	0	624	0.67617	624	0.828
10175	0	625	0.6795	625	0.828
10174	0	626	0.67841	626	0.828
10173	0	627	0.67808	627	0.828
10172	0	628	0.67868	628	0.828
10171	0	629	0.68011	629	0.828
10170	0	630	0.67775	630	0.828
10169	0	631	0.67753	631	0.828
10168	0	632	0.67759	632	0.828
10167	0	633	0.67857	633	0.828
10166	0	634	0.67841	634	0.828
10165	0	635	0.67879	635	0.828
10164	0	636	0.67764	636	0.828
10163	0	637	0.67879	637	0.828
10162	0	638	0.67808	638	0.828
10161	0	639	0.67677	639	0.828
10160	0	640	0.67813	640	0.828
10159	0	641	0.67759	641	0.828
10158	0	642	0.67753	642	0.828
10157	0	643	0.67939	643	0.828
10156	0	644	0.67852	644	0.824
10155	0	645	0.67726	645	0.824
10154	0	646	0.67808	646	0.824
10153	0	647	0.67731	647	0.824
10152	0	648	0.67617	648	0.824
10151	0	649	0.67742	649	0.824
10150	0	650	0.67704	650	0.824
10149	0	651	0.67682	651	0.828
10148	0	652	0.6765	652	0.824
10147	0	653	0.6777	653	0.824
10146	0	654	0.67742	654	0.824
10145	0	655	0.67693	655	0.824
10144	0	656	0.67655	656	0.824
10143	0	657	0.67731	657	0.824
10142	0	658	0.67715	658	0.824
10141	0	659	0.67688	659	0.824
10140	0	660	0.67917	660	0.824
10139	0	661	0.6765	661	0.824
10138	0	662	0.67726	662	0.824
10137	0	663	0.6759	663	0.824
10136	0	664	0.67726	664	0.824
10135	0	665	0.67852	665	0.824
10134	0	666	0.67688	666	0.824
10133	0	667	0.67612	667	0.824
10132	0	668	0.67748	668	0.824
10131	0	669	0.67688	669	0.824
10130	0	670	0.6765	670	0.824
10129	0	671	0.67699	671	0.824
10128	0	672	0.67552	672	0.82
10127	0	673	0.67726	673	0.82
10126	0	674	0.67699	674	0.82
10125	0	675	0.67797	675	0.82
10124	0	676	0.67595	676	0.82
10123	0	677	0.67508	677	0.82
10122	0	678	0.67639	678	0.82
10121	0	679	0.67601	679	0.82
10120	0	680	0.67737	680	0.82
10119	0	681	0.6771	681	0.82
10118	0	682	0.67568	682	0.82
10117	0	683	0.67573	683	0.82
10116	0	684	0.67661	684	0.82
10115	0	685	0.6753	685	0.82
10114	0	686	0.67644	686	0.82
10113	0	687	0.67622	687	0.824
10112	0	688	0.67541	688	0.82
10111	0	689	0.67655	689	0.82
10110	0	690	0.67612	690	0.82
10109	0	691	0.67726	691	0.82
10108	0	692	0.67628	692	0.82
10107	0	693	0.6771	693	0.82
10106	0	694	0.6759	694	0.82
10105	0	695	0.67622	695	0.82
10104	0	696	0.67699	696	0.82
10103	0	697	0.67579	697	0.82
10102	0	698	0.67568	698	0.82
10101	0	699	0.6765	699	0.82
10100	0	700	0.67579	700	0.82
10099	0	701	0.67622	701	0.82
10098	0	702	0.67525	702	0.82
10097	0	703	0.67644	703	0.82
10096	0	704	0.67628	704	0.82
10095	0	705	0.6759	705	0.82
10094	0	706	0.67568	706	0.82
10093	0	707	0.67481	707	0.82
10092	0	708	0.67633	708	0.82
10091	0	709	0.67541	709	0.816
10090	0	710	0.67661	710	0.816
10089	0	711	0.67535	711	0.82
10088	0	712	0.67628	712	0.82
10087	0	713	0.67579	713	0.82
10086	0	714	0.6747	714	0.816
10085	0	715	0.67688	715	0.816
10084	0	716	0.67628	716	0.816
10083	0	717	0.67552	717	0.816
10082	0	718	0.6759	718	0.816
10081	0	719	0.6747	719	0.816
10080	0	720	0.67639	720	0.816
10079	0	721	0.67503	721	0.816
10078	0	722	0.67655	722	0.816
10077	0	723	0.67644	723	0.816
10076	0	724	0.67476	724	0.816
10075	0	725	0.6772	725	0.816
10074	0	726	0.67546	726	0.816
10073	0	727	0.67639	727	0.816
10072	0	728	0.67612	728	0.816
10071	0	729	0.67541	729	0.816
10070	0	730	0.67492	730	0.816
10069	0	731	0.67579	731	0.816
10068	0	732	0.67639	732	0.816
10067	0	733	0.67497	733	0.816
10066	0	734	0.67535	734	0.816
10065	0	735	0.67584	735	0.816
10064	0	736	0.67655	736	0.816
10063	0	737	0.67497	737	0.816
10062	0	738	0.67557	738	0.816
10061	0	739	0.67508	739	0.816
10060	0	740	0.67568	740	0.816
10059	0	741	0.67378	741	0.816
10058	0	742	0.67454	742	0.812
10057	0	743	0.67422	743	0.816
10056	0	744	0.67378	744	0.816
10055	0	745	0.67465	745	0.812
10054	0	746	0.67584	746	0.812
10053	0	747	0.67427	747	0.816
10052	0	748	0.67422	748	0.816
10051	0	749	0.67476	749	0.812
10050	0	750	0.67454	750	0.816
10049	0	751	0.67584	751	0.812
10048	0	752	0.67422	752	0.812
10047	0	753	0.67367	753	0.812
10046	0	754	0.67612	754	0.816
10045	0	755	0.67292	755	0.812
10044	0	756	0.67459	756	0.812
10043	0	757	0.67443	757	0.816
10042	0	758	0.67438	758	0.812
10041	0	759	0.67411	759	0.812
10040	0	760	0.67422	760	0.816
10039	0	761	0.67302	761	0.812
10038	0	762	0.67367	762	0.812
10037	0	763	0.67438	763	0.812
10036	0	764	0.67465	764	0.812
10035	0	765	0.67465	765	0.812
10034	0	766	0.67357	766	0.812
10033	0	767	0.67411	767	0.812
10032	0	768	0.67459	768	0.812
10031	0	769	0.67351	769	0.812
10030	0	770	0.67438	770	0.812
10029	0	771	0.67411	771	0.812
10028	0	772	0.67438	772	0.812
10027	0	773	0.67432	773	0.812
10026	0	774	0.67308	774	0.812
10025	0	775	0.67292	775	0.812
10024	0	776	0.67373	776	0.812
10023	0	777	0.67357	777	0.812
10022	0	778	0.67449	778	0.812
10021	0	779	0.67454	779	0.812
10020	0	780	0.67465	780	0.808
10019	0	781	0.67525	781	0.812
10018	0	782	0.67357	782	0.812
10017	0	783	0.67173	783	0.812
10016	0	784	0.67497	784	0.812
10015	0	785	0.6734	785	0.808
10014	0	786	0.67508	786	0.808
10013	0	787	0.67438	787	0.808
10012	0	788	0.67351	788	0.808
10011	0	789	0.67373	789	0.808
10010	0	790	0.672	790	0.808
10009	0	791	0.67357	791	0.808
10008	0	792	0.67362	792	0.808
10007	0	793	0.67389	793	0.812
10006	0	794	0.67281	794	0.808
10005	0	795	0.67357	795	0.808
10004	0	796	0.67411	796	0.808
10003	0	797	0.67465	797	0.808
10002	0	798	0.67367	798	0.808
10001	0	799	0.67378	799	0.808
10000	0	800	0.67227	800	0.808
9999	0	801	0.67254	801	0.808
9998	0	802	0.6734	802	0.808
9997	0	803	0.67275	803	0.808
9996	0	804	0.67211	804	0.808
9995	0	805	0.67281	805	0.808
9994	0	806	0.6733	806	0.808
9993	0	807	0.67346	807	0.808
9992	0	808	0.67265	808	0.808
9991	0	809	0.67378	809	0.808
9990	0	810	0.67189	810	0.808
9989	0	811	0.67211	811	0.808
9988	0	812	0.67087	812	0.808
9987	0	813	0.67324	813	0.808
9986	0	814	0.67378	814	0.808
9985	0	815	0.67449	815	0.808
9984	0	816	0.67259	816	0.808
9983	0	817	0.6727	817	0.804
9982	0	818	0.672	818	0.804
9981	0	819	0.672	819	0.808
9980	0	820	0.67319	820	0.808
9979	0	821	0.67302	821	0.808
9978	0	822	0.67324	822	0.804
9977	0	823	0.67265	823	0.804
9976	0	824	0.67286	824	0.804
9975	0	825	0.6727	825	0.808
9974	0	826	0.67249	826	0.808
9973	0	827	0.67265	827	0.808
9972	0	828	0.67238	828	0.804
9971	0	829	0.67189	829	0.804
9970	0	830	0.67227	830	0.808
9969	0	831	0.67346	831	0.808
9968	0	832	0.67141	832	0.804
9967	0	833	0.67432	833	0.804
9966	0	834	0.67313	834	0.804
9965	0	835	0.67232	835	0.804
9964	0	836	0.67286	836	0.804
9963	0	837	0.67302	837	0.804
9962	0	838	0.67184	838	0.804
9961	0	839	0.674	839	0.804
9960	0	840	0.67373	840	0.804
9959	0	841	0.6727	841	0.804
9958	0	842	0.67205	842	0.804
9957	0	843	0.67157	843	0.804
9956	0	844	0.67319	844	0.804
9955	0	845	0.67249	845	0.804
9954	0	846	0.67216	846	0.804
9953	0	847	0.67103	847	0.804
9952	0	848	0.67249	848	0.804
9951	0	849	0.6727	849	0.804
9950	0	850	0.67125	850	0.804
9949	0	851	0.67286	851	0.804
9948	0	852	0.67184	852	0.804
9947	0	853	0.67205	853	0.804
9946	0	854	0.67076	854	0.804
9945	0	855	0.67173	855	0.804
9944	0	856	0.67205	856	0.804
9943	0	857	0.67373	857	0.804
9942	0	858	0.67114	858	0.804
9941	0	859	0.67222	859	0.804
9940	0	860	0.67259	860	0.8
9939	0	861	0.67135	861	0.804
9938	0	862	0.67135	862	0.804
9937	0	863	0.67044	863	0.804
9936	0	864	0.67313	864	0.8
9935	0	865	0.67259	865	0.804
9934	0	866	0.67087	866	0.804
9933	0	867	0.67135	867	0.804
9932	0	868	0.6706	868	0.8
9931	0	869	0.67092	869	0.804
9930	0	870	0.67178	870	0.804
9929	0	871	0.6706	871	0.8
9928	0	872	0.67103	872	0.804
9927	0	873	0.6727	873	0.8
9926	0	874	0.67114	874	0.8
9925	0	875	0.67092	875	0.8
9924	0	876	0.67238	876	0.8
9923	0	877	0.67249	877	0.804
9922	0	878	0.67049	878	0.8
9921	0	879	0.67087	879	0.8
9920	0	880	0.67071	880	0.8
9919	0	881	0.67082	881	0.8
9918	0	882	0.67028	882	0.8
9917	0	883	0.67178	883	0.8
9916	0	884	0.67103	884	0.8
9915	0	885	0.67125	885	0.8
9914	0	886	0.67108	886	0.8
9913	0	887	0.67151	887	0.8
9912	0	888	0.67211	888	0.8
9911	0	889	0.67249	889	0.8
9910	0	890	0.67141	890	0.8
9909	0	891	0.67141	891	0.8
9908	0	892	0.67065	892	0.8
9907	0	893	0.67243	893	0.8
9906	0	894	0.67178	894	0.8
9905	0	895	0.6713	895	0.8
9904	0	896	0.67039	896	0.8
9903	0	897	0.67114	897	0.8
9902	0	898	0.66963	898	0.8
9901	0	899	0.67275	899	0.8
9900	0	900	0.67076	900	0.8
9899	0	901	0.66985	901	0.8
9898	0	902	0.67162	902	0.8
9897	0	903	0.67098	903	0.8
9896	0	904	0.67039	904	0.8
9895	0	905	0.67184	905	0.796
9894	0	906	0.67098	906	0.8
9893	0	907	0.67092	907	0.8
9892	0	908	0.67168	908	0.8
9891	0	909	0.67092	909	0.796
9890	0	910	0.67125	910	0.796
9889	0	911	0.67033	911	0.8
9888	0	912	0.67082	912	0.8
9887	0	913	0.67119	913	0.796
9886	0	914	0.67168	914	0.8
9885	0	915	0.67071	915	0.796
9884	0	916	0.67141	916	0.796
9883	0	917	0.6698	917	0.796
9882	0	918	0.67049	918	0.796
9881	0	919	0.6699	919	0.796
9880	0	920	0.67151	920	0.8
9879	0	921	0.66856	921	0.796
9878	0	922	0.67017	922	0.8
9877	0	923	0.67039	923	0.796
9876	0	924	0.67065	924	0.796
9875	0	925	0.66969	925	0.796
9874	0	926	0.67092	926	0.796
9873	0	927	0.67033	927	0.796
9872	0	928	0.67006	928	0.796
9871	0	929	0.6691	929	0.796
9870	0	930	0.67017	930	0.796
9869	0	931	0.67006	931	0.796
9868	0	932	0.67076	932	0.796
9867	0	933	0.67135	933	0.796
9866	0	934	0.66942	934	0.796
9865	0	935	0.66947	935	0.796
9864	0	936	0.67055	936	0.796
9863	0	937	0.67039	937	0.796
9862	0	938	0.67039	938	0.796
9861	0	939	0.67082	939	0.796
9860	0	940	0.67211	940	0.796
9859	0	941	0.66947	941	0.796
9858	0	942	0.66963	942	0.796
9857	0	943	0.67092	943	0.796
9856	0	944	0.67001	944	0.796
9855	0	945	0.66942	945	0.796
9854	0	946	0.66931	946	0.796
9853	0	947	0.66878	947	0.796
9852	0	948	0.67028	948	0.796
9851	0	949	0.67173	949	0.792
9850	0	950	0.66985	950	0.796
9849	0	951	0.66969	951	0.792
9848	0	952	0.67055	952	0.796
9847	0	953	0.66931	953	0.792
9846	0	954	0.66953	954	0.796
9845	0	955	0.66974	955	0.796
9844	0	956	0.66872	956	0.796
9843	0	957	0.66899	957	0.796
9842	0	958	0.66905	958	0.792
9841	0	959	0.66803	959	0.792
9840	0	960	0.66776	960	0.796
9839	0	961	0.66953	961	0.792
9838	0	962	0.66814	962	0.792
9837	0	963	0.66905	963	0.796
9836	0	964	0.66937	964	0.796
9835	0	965	0.67039	965	0.792
9834	0	966	0.66931	966	0.796
9833	0	967	0.67108	967	0.796
9832	0	968	0.6691	968	0.792
9831	0	969	0.66888	969	0.792
9830	0	970	0.67033	970	0.792
9829	0	971	0.67001	971	0.792
9828	0	972	0.6684	972	0.792
9827	0	973	0.66803	973	0.792
9826	0	974	0.67006	974	0.792
9825	0	975	0.66947	975	0.792
9824	0	976	0.66883	976	0.792
9823	0	977	0.67049	977	0.792
9822	0	978	0.66808	978	0.792
9821	0	979	0.66905	979	0.792
9820	0	980	0.66996	980	0.792
9819	0	981	0.66947	981	0.792
9818	0	982	0.66947	982	0.792
9817	0	983	0.66894	983	0.792
9816	0	984	0.67065	984	0.792
9815	0	985	0.66931	985	0.792
9814	0	986	0.66872	986	0.792
9813	0	987	0.66878	987	0.792
9812	0	988	0.66963	988	0.792
9811	0	989	0.66798	989	0.792
9810	0	990	0.66856	990	0.792
9809	0	991	0.66771	991	0.792
9808	0	992	0.66915	992	0.792
9807	0	993	0.66862	993	0.792
9806	0	994	0.66872	994	0.792
9805	0	995	0.66862	995	0.792
9804	0	996	0.66915	996	0.792
9803	0	997	0.67039	997	0.792
9802	0	998	0.66974	998	0.792
9801	0	999	0.66894	999	0.788
9800	0	1000	0.66803	1000	0.792
9799	0	1001	0.66872	1001	0.792
9798	0	1002	0.66862	1002	0.792
9797	0	1003	0.66846	1003	0.792
9796	0	1004	0.66835	1004	0.792
9795	0	1005	0.66718	1005	0.788
9794	0	1006	0.66872	1006	0.788
9793	0	1007	0.66851	1007	0.788
9792	0	1008	0.66878	1008	0.788
9791	0	1009	0.66958	1009	0.792
9790	0	1010	0.66883	1010	0.788
9789	0	1011	0.6691	1011	0.788
9788	0	1012	0.66867	1012	0.788
9787	0	1013	0.66702	1013	0.788
9786	0	1014	0.66835	1014	0.788
9785	0	1015	0.66915	1015	0.792
9784	0	1016	0.6684	1016	0.788
9783	0	1017	0.66846	1017	0.788
9782	0	1018	0.66915	1018	0.788
9781	0	1019	0.6706	1019	0.788
9780	0	1020	0.66942	1020	0.788
9779	0	1021	0.66718	1021	0.788
9778	0	1022	0.66803	1022	0.788
9777	0	1023	0.66766	1023	0.788
9776	0	1024	0.6683	1024	0.788
9775	0	1025	0.66766	1025	0.788
9774	0	1026	0.66803	1026	0.788
9773	0	1027	0.66814	1027	0.788
9772	0	1028	0.66846	1028	0.788
9771	0	1029	0.66915	1029	0.788
9770	0	1030	0.6676	1030	0.788
9769	0	1031	0.66792	1031	0.788
9768	0	1032	0.6683	1032	0.788
9767	0	1033	0.66856	1033	0.788
9766	0	1034	0.66776	1034	0.788
9765	0	1035	0.66883	1035	0.788
9764	0	1036	0.66734	1036	0.788
9763	0	1037	0.66824	1037	0.788
9762	0	1038	0.6676	1038	0.788
9761	0	1039	0.66787	1039	0.788
9760	0	1040	0.66728	1040	0.788
9759	0	1041	0.66824	1041	0.788
9758	0	1042	0.66862	1042	0.788
9757	0	1043	0.6676	1043	0.788
9756	0	1044	0.66846	1044	0.788
9755	0	1045	0.66851	1045	0.788
9754	0	1046	0.66675	1046	0.788
9753	0	1047	0.66771	1047	0.788
9752	0	1048	0.66691	1048	0.788
9751	0	1049	0.66766	1049	0.788
9750	0	1050	0.66702	1050	0.788
9749	0	1051	0.66707	1051	0.788
9748	0	1052	0.66824	1052	0.788
9747	0	1053	0.6676	1053	0.788
9746	0	1054	0.66744	1054	0.788
9745	0	1055	0.66782	1055	0.784
9744	0	1056	0.6683	1056	0.788
9743	0	1057	0.66803	1057	0.788
9742	0	1058	0.66856	1058	0.784
9741	0	1059	0.66814	1059	0.788
9740	0	1060	0.66755	1060	0.788
9739	0	1061	0.66728	1061	0.784
9738	0	1062	0.6667	1062	0.784
9737	0	1063	0.66766	1063	0.784
9736	0	1064	0.66814	1064	0.788
9735	0	1065	0.6675	1065	0.788
9734	0	1066	0.6667	1066	0.784
9733	0	1067	0.66905	1067	0.784
9732	0	1068	0.66771	1068	0.788
9731	0	1069	0.66824	1069	0.784
9730	0	1070	0.66894	1070	0.784
9729	0	1071	0.66766	1071	0.784
9728	0	1072	0.66776	1072	0.784
9727	0	1073	0.66654	1073	0.784
9726	0	1074	0.66734	1074	0.784
9725	0	1075	0.66664	1075	0.784
9724	0	1076	0.66744	1076	0.784
9723	0	1077	0.66888	1077	0.784
9722	0	1078	0.66712	1078	0.784
9721	0	1079	0.66638	1079	0.784
9720	0	1080	0.66707	1080	0.784
9719	0	1081	0.66696	1081	0.784
9718	0	1082	0.66776	1082	0.784
9717	0	1083	0.66553	1083	0.784
9716	0	1084	0.66712	1084	0.784
9715	0	1085	0.6676	1085	0.784
9714	0	1086	0.66707	1086	0.784
9713	0	1087	0.66675	1087	0.784
9712	0	1088	0.66776	1088	0.784
9711	0	1089	0.6659	1089	0.784
9710	0	1090	0.66553	1090	0.784
9709	0	1091	0.66696	1091	0.784
9708	0	1092	0.66707	1092	0.784
9707	0	1093	0.66616	1093	0.784
9706	0	1094	0.6676	1094	0.784
9705	0	1095	0.6668	1095	0.784
9704	0	1096	0.6651	1096	0.78
9703	0	1097	0.66792	1097	0.784
9702	0	1098	0.66558	1098	0.784
9701	0	1099	0.6667	1099	0.784
9700	0	1100	0.6668	1100	0.784
9699	0	1101	0.66824	1101	0.784
9698	0	1102	0.66744	1102	0.784
9697	0	1103	0.6667	1103	0.784
9696	0	1104	0.66627	1104	0.784
9695	0	1105	0.66542	1105	0.78
9694	0	1106	0.66654	1106	0.784
9693	0	1107	0.66824	1107	0.78
9692	0	1108	0.6659	1108	0.784
9691	0	1109	0.66632	1109	0.784
9690	0	1110	0.6659	1110	0.784
9689	0	1111	0.6659	1111	0.784
9688	0	1112	0.66734	1112	0.784
9687	0	1113	0.66723	1113	0.784
9686	0	1114	0.66622	1114	0.78
9685	0	1115	0.66494	1115	0.784
9684	0	1116	0.665	1116	0.78
9683	0	1117	0.6659	1117	0.784
9682	0	1118	0.66659	1118	0.78
9681	0	1119	0.6667	1119	0.78
9680	0	1120	0.66489	1120	0.78
9679	0	1121	0.66531	1121	0.78
9678	0	1122	0.66755	1122	0.78
9677	0	1123	0.66585	1123	0.78
9676	0	1124	0.66728	1124	0.78
9675	0	1125	0.66638	1125	0.78
9674	0	1126	0.66632	1126	0.78
9673	0	1127	0.66718	1127	0.78
9672	0	1128	0.66643	1128	0.78
9671	0	1129	0.66457	1129	0.78
9670	0	1130	0.66659	1130	0.78
9669	0	1131	0.66489	1131	0.78
9668	0	1132	0.66734	1132	0.78
9667	0	1133	0.66606	1133	0.78
9666	0	1134	0.66553	1134	0.78
9665	0	1135	0.66553	1135	0.78
9664	0	1136	0.66521	1136	0.78
9663	0	1137	0.66739	1137	0.78
9662	0	1138	0.66648	1138	0.78
9661	0	1139	0.66574	1139	0.78
9660	0	1140	0.66473	1140	0.78
9659	0	1141	0.66542	1141	0.78
9658	0	1142	0.66648	1142	0.78
9657	0	1143	0.66632	1143	0.78
9656	0	1144	0.6668	1144	0.78
9655	0	1145	0.66638	1145	0.78
9654	0	1146	0.66574	1146	0.78
9653	0	1147	0.66473	1147	0.78
9652	0	1148	0.66616	1148	0.78
9651	0	1149	0.66718	1149	0.78
9650	0	1150	0.666	1150	0.78
9649	0	1151	0.666	1151	0.78
9648	0	1152	0.6667	1152	0.78
9647	0	1153	0.66383	1153	0.78
9646	0	1154	0.66478	1154	0.78
9645	0	1155	0.66542	1155	0.78
9644	0	1156	0.66734	1156	0.78
9643	0	1157	0.66473	1157	0.78
9642	0	1158	0.66664	1158	0.78
9641	0	1159	0.66516	1159	0.776
9640	0	1160	0.66648	1160	0.78
9639	0	1161	0.66563	1161	0.78
9638	0	1162	0.66616	1162	0.776
9637	0	1163	0.66659	1163	0.78
9636	0	1164	0.66505	1164	0.78
9635	0	1165	0.66648	1165	0.776
9634	0	1166	0.66585	1166	0.78
9633	0	1167	0.66505	1167	0.78
9632	0	1168	0.66579	1168	0.776
9631	0	1169	0.66638	1169	0.78
9630	0	1170	0.66521	1170	0.776
9629	0	1171	0.66489	1171	0.78
9628	0	1172	0.66585	1172	0.78
9627	0	1173	0.6651	1173	0.776
9626	0	1174	0.66526	1174	0.776
9625	0	1175	0.66521	1175	0.78
9624	0	1176	0.66537	1176	0.776
9623	0	1177	0.66463	1177	0.776
9622	0	1178	0.66595	1178	0.776
9621	0	1179	0.66558	1179	0.776
9620	0	1180	0.66521	1180	0.776
9619	0	1181	0.66585	1181	0.776
9618	0	1182	0.66526	1182	0.776
9617	0	1183	0.66526	1183	0.776
9616	0	1184	0.66766	1184	0.776
9615	0	1185	0.66388	1185	0.776
9614	0	1186	0.66622	1186	0.776
9613	0	1187	0.66388	1187	0.776
9612	0	1188	0.66431	1188	0.776
9611	0	1189	0.66526	1189	0.776
9610	0	1190	0.66542	1190	0.776
9609	0	1191	0.66622	1191	0.776
9608	0	1192	0.66478	1192	0.776
9607	0	1193	0.66452	1193	0.776
9606	0	1194	0.66574	1194	0.776
9605	0	1195	0.66632	1195	0.776
9604	0	1196	0.66463	1196	0.776
9603	0	1197	0.66447	1197	0.776
9602	0	1198	0.66346	1198	0.776
9601	0	1199	0.66463	1199	0.776
9600	0	1200	0.66436	1200	0.776
9599	0	1201	0.66632	1201	0.776
9598	0	1202	0.66367	1202	0.776
9597	0	1203	0.66441	1203	0.776
9596	0	1204	0.66505	1204	0.776
9595	0	1205	0.66494	1205	0.776
9594	0	1206	0.66431	1206	0.776
9593	0	1207	0.66606	1207	0.776
9592	0	1208	0.66489	1208	0.776
9591	0	1209	0.66473	1209	0.776
9590	0	1210	0.66357	1210	0.776
9589	0	1211	0.66494	1211	0.776
9588	0	1212	0.66558	1212	0.776
9587	0	1213	0.6668	1213	0.772
9586	0	1214	0.6641	1214	0.776
9585	0	1215	0.66383	1215	0.776
9584	0	1216	0.66494	1216	0.776
9583	0	1217	0.66357	1217	0.776
9582	0	1218	0.66494	1218	0.776
9581	0	1219	0.66484	1219	0.772
9580	0	1220	0.66473	1220	0.776
9579	0	1221	0.66441	1221	0.776
9578	0	1222	0.665	1222	0.772
9577	0	1223	0.66346	1223	0.776
9576	0	1224	0.66415	1224	0.776
9575	0	1225	0.66373	1225	0.776
9574	0	1226	0.66362	1226	0.776
9573	0	1227	0.66388	1227	0.776
9572	0	1228	0.66383	1228	0.772
9571	0	1229	0.66457	1229	0.772
9570	0	1230	0.66378	1230	0.772
9569	0	1231	0.66457	1231	0.772
9568	0	1232	0.66457	1232	0.772
9567	0	1233	0.66473	1233	0.776
9566	0	1234	0.6651	1234	0.776
9565	0	1235	0.66378	1235	0.772
9564	0	1236	0.66457	1236	0.772
9563	0	1237	0.66399	1237	0.776
9562	0	1238	0.66388	1238	0.772
9561	0	1239	0.6633	1239	0.776
9560	0	1240	0.6642	1240	0.772
9559	0	1241	0.66441	1241	0.772
9558	0	1242	0.66188	1242	0.772
9557	0	1243	0.66484	1243	0.772
9556	0	1244	0.66436	1244	0.772
9555	0	1245	0.66351	1245	0.772
9554	0	1246	0.66388	1246	0.772
9553	0	1247	0.66378	1247	0.772
9552	0	1248	0.66299	1248	0.772
9551	0	1249	0.66341	1249	0.772
9550	0	1250	0.66299	1250	0.772
9549	0	1251	0.66346	1251	0.772
9548	0	1252	0.66457	1252	0.772
9547	0	1253	0.66367	1253	0.772
9546	0	1254	0.66351	1254	0.772
9545	0	1255	0.66373	1255	0.772
9544	0	1256	0.66441	1256	0.772
9543	0	1257	0.6642	1257	0.772
9542	0	1258	0.66505	1258	0.772
9541	0	1259	0.66362	1259	0.772
9540	0	1260	0.66241	1260	0.772
9539	0	1261	0.6642	1261	0.772
9538	0	1262	0.66251	1262	0.772
9537	0	1263	0.66447	1263	0.772
9536	0	1264	0.66457	1264	0.772
9535	0	1265	0.66394	1265	0.772
9534	0	1266	0.66383	1266	0.772
9533	0	1267	0.66362	1267	0.772
9532	0	1268	0.66235	1268	0.772
9531	0	1269	0.66425	1269	0.772
9530	0	1270	0.6641	1270	0.768
9529	0	1271	0.66484	1271	0.772
9528	0	1272	0.66521	1272	0.772
9527	0	1273	0.66425	1273	0.772
9526	0	1274	0.66167	1274	0.772
9525	0	1275	0.66362	1275	0.772
9524	0	1276	0.66267	1276	0.772
9523	0	1277	0.66235	1277	0.772
9522	0	1278	0.66336	1278	0.772
9521	0	1279	0.66383	1279	0.768
9520	0	1280	0.66357	1280	0.768
9519	0	1281	0.66304	1281	0.772
9518	0	1282	0.66267	1282	0.772
9517	0	1283	0.66404	1283	0.772
9516	0	1284	0.66351	1284	0.772
9515	0	1285	0.66336	1285	0.768
9514	0	1286	0.66262	1286	0.768
9513	0	1287	0.66304	1287	0.772
9512	0	1288	0.66325	1288	0.768
9511	0	1289	0.6633	1289	0.768
9510	0	1290	0.66241	1290	0.768
9509	0	1291	0.66288	1291	0.768
9508	0	1292	0.66241	1292	0.768
9507	0	1293	0.66304	1293	0.772
9506	0	1294	0.66394	1294	0.768
9505	0	1295	0.66209	1295	0.772
9504	0	1296	0.66272	1296	0.768
9503	0	1297	0.66272	1297	0.768
9502	0	1298	0.66394	1298	0.768
9501	0	1299	0.66336	1299	0.772
9500	0	1300	0.6632	1300	0.768
9499	0	1301	0.66277	1301	0.768
9498	0	1302	0.66362	1302	0.768
9497	0	1303	0.66235	1303	0.768
9496	0	1304	0.66378	1304	0.768
9495	0	1305	0.66362	1305	0.768
9494	0	1306	0.66299	1306	0.768
9493	0	1307	0.66135	1307	0.768
9492	0	1308	0.66304	1308	0.768
9491	0	1309	0.66256	1309	0.768
9490	0	1310	0.66209	1310	0.768
9489	0	1311	0.66209	1311	0.768
9488	0	1312	0.6632	1312	0.768
9487	0	1313	0.66388	1313	0.768
9486	0	1314	0.66388	1314	0.768
9485	0	1315	0.66241	1315	0.768
9484	0	1316	0.6633	1316	0.768
9483	0	1317	0.66193	1317	0.768
9482	0	1318	0.66346	1318	0.768
9481	0	1319	0.66394	1319	0.768
9480	0	1320	0.66151	1320	0.768
9479	0	1321	0.66304	1321	0.768
9478	0	1322	0.66198	1322	0.768
9477	0	1323	0.66225	1323	0.768
9476	0	1324	0.66204	1324	0.768
9475	0	1325	0.6641	1325	0.768
9474	0	1326	0.6623	1326	0.768
9473	0	1327	0.66267	1327	0.768
9472	0	1328	0.66251	1328	0.768
9471	0	1329	0.6623	1329	0.768
9470	0	1330	0.66262	1330	0.768
9469	0	1331	0.66193	1331	0.768
9468	0	1332	0.66156	1332	0.764
9467	0	1333	0.66299	1333	0.768
9466	0	1334	0.66336	1334	0.768
9465	0	1335	0.66357	1335	0.768
9464	0	1336	0.66283	1336	0.768
9463	0	1337	0.66293	1337	0.768
9462	0	1338	0.66204	1338	0.768
9461	0	1339	0.66336	1339	0.768
9460	0	1340	0.66277	1340	0.764
9459	0	1341	0.66193	1341	0.768
9458	0	1342	0.66183	1342	0.768
9457	0	1343	0.66198	1343	0.768
9456	0	1344	0.66183	1344	0.768
9455	0	1345	0.66251	1345	0.768
9454	0	1346	0.66251	1346	0.768
9453	0	1347	0.66193	1347	0.768
9452	0	1348	0.66235	1348	0.768
9451	0	1349	0.66167	1349	0.768
9450	0	1350	0.66272	1350	0.768
9449	0	1351	0.66183	1351	0.764
9448	0	1352	0.66251	1352	0.768
9447	0	1353	0.66214	1353	0.768
9446	0	1354	0.66177	1354	0.768
9445	0	1355	0.66172	1355	0.764
9444	0	1356	0.66209	1356	0.768
9443	0	1357	0.66388	1357	0.764
9442	0	1358	0.66204	1358	0.768
9441	0	1359	0.66167	1359	0.768
9440	0	1360	0.66246	1360	0.764
9439	0	1361	0.66135	1361	0.764
9438	0	1362	0.66241	1362	0.768
9437	0	1363	0.66188	1363	0.768
9436	0	1364	0.66246	1364	0.764
9435	0	1365	0.66009	1365	0.764
9434	0	1366	0.66177	1366	0.764
9433	0	1367	0.66146	1367	0.764
9432	0	1368	0.66214	1368	0.764
9431	0	1369	0.66167	1369	0.764
9430	0	1370	0.66177	1370	0.764
9429	0	1371	0.66167	1371	0.764
9428	0	1372	0.66104	1372	0.764
9427	0	1373	0.66288	1373	0.764
9426	0	1374	0.66077	1374	0.764
9425	0	1375	0.66088	1375	0.764
9424	0	1376	0.66367	1376	0.764
9423	0	1377	0.6613	1377	0.764
9422	0	1378	0.66056	1378	0.764
9421	0	1379	0.66067	1379	0.764
9420	0	1380	0.6623	1380	0.764
9419	0	1381	0.66214	1381	0.764
9418	0	1382	0.6613	1382	0.764
9417	0	1383	0.66077	1383	0.764
9416	0	1384	0.66083	1384	0.764
9415	0	1385	0.66214	1385	0.764
9414	0	1386	0.66156	1386	0.764
9413	0	1387	0.66151	1387	0.764
9412	0	1388	0.66162	1388	0.764
9411	0	1389	0.66177	1389	0.764
9410	0	1390	0.66293	1390	0.764
9409	0	1391	0.66125	1391	0.764
9408	0	1392	0.66109	1392	0.764
9407	0	1393	0.66162	1393	0.764
9406	0	1394	0.66062	1394	0.764
9405	0	1395	0.66135	1395	0.764
9404	0	1396	0.66125	1396	0.764
9403	0	1397	0.6614	1397	0.764
9402	0	1398	0.66183	1398	0.764
9401	0	1399	0.66172	1399	0.764
9400	0	1400	0.66093	1400	0.764
9399	0	1401	0.65988	1401	0.764
9398	0	1402	0.66241	1402	0.764
9397	0	1403	0.66367	1403	0.764
9396	0	1404	0.66135	1404	0.76
9395	0	1405	0.66104	1405	0.764
9394	0	1406	0.66109	1406	0.764
9393	0	1407	0.66162	1407	0.764
9392	0	1408	0.66162	1408	0.764
9391	0	1409	0.66235	1409	0.764
9390	0	1410	0.66172	1410	0.764
9389	0	1411	0.66314	1411	0.76
9388	0	1412	0.66114	1412	0.764
9387	0	1413	0.66146	1413	0.764
9386	0	1414	0.66067	1414	0.764
9385	0	1415	0.66051	1415	0.764
9384	0	1416	0.66135	1416	0.764
9383	0	1417	0.66146	1417	0.764
9382	0	1418	0.66167	1418	0.764
9381	0	1419	0.66156	1419	0.764
9380	0	1420	0.66088	1420	0.76
9379	0	1421	0.66062	1421	0.76
9378	0	1422	0.6614	1422	0.764
9377	0	1423	0.66188	1423	0.76
9376	0	1424	0.65936	1424	0.76
9375	0	1425	0.66235	1425	0.76
9374	0	1426	0.65999	1426	0.764
9373	0	1427	0.66062	1427	0.76
9372	0	1428	0.66188	1428	0.76
9371	0	1429	0.66088	1429	0.764
9370	0	1430	0.66098	1430	0.76
9369	0	1431	0.66051	1431	0.76
9368	0	1432	0.66041	1432	0.764
9367	0	1433	0.66098	1433	0.76
9366	0	1434	0.66267	1434	0.76
9365	0	1435	0.66056	1435	0.76
9364	0	1436	0.66177	1436	0.764
9363	0	1437	0.66046	1437	0.76
9362	0	1438	0.66104	1438	0.76
9361	0	1439	0.66009	1439	0.764
9360	0	1440	0.66025	1440	0.76
9359	0	1441	0.66051	1441	0.76
9358	0	1442	0.66183	1442	0.76
9357	0	1443	0.65889	1443	0.76
9356	0	1444	0.6613	1444	0.76
9355	0	1445	0.66125	1445	0.76
9354	0	1446	0.65952	1446	0.76
9353	0	1447	0.66004	1447	0.76
9352	0	1448	0.66098	1448	0.76
9351	0	1449	0.66072	1449	0.76
9350	0	1450	0.66046	1450	0.76
9349	0	1451	0.66119	1451	0.76
9348	0	1452	0.65952	1452	0.76
9347	0	1453	0.65988	1453	0.76
9346	0	1454	0.65993	1454	0.76
9345	0	1455	0.66056	1455	0.76
9344	0	1456	0.66125	1456	0.76
9343	0	1457	0.66083	1457	0.76
9342	0	1458	0.65952	1458	0.76
9341	0	1459	0.66056	1459	0.76
9340	0	1460	0.65999	1460	0.76
9339	0	1461	0.66146	1461	0.76
9338	0	1462	0.66177	1462	0.76
9337	0	1463	0.66046	1463	0.76
9336	0	1464	0.66051	1464	0.76
9335	0	1465	0.66109	1465	0.76
9334	0	1466	0.66067	1466	0.76
9333	0	1467	0.66077	1467	0.76
9332	0	1468	0.65978	1468	0.76
9331	0	1469	0.66009	1469	0.76
9330	0	1470	0.66062	1470	0.76
9329	0	1471	0.66235	1471	0.76
9328	0	1472	0.66056	1472	0.76
9327	0	1473	0.65904	1473	0.76
9326	0	1474	0.66056	1474	0.76
9325	0	1475	0.65889	1475	0.76
9324	0	1476	0.6592	1476	0.76
9323	0	1477	0.65925	1477	0.76
9322	0	1478	0.66151	1478	0.76
9321	0	1479	0.65952	1479	0.76
9320	0	1480	0.65946	1480	0.76
9319	0	1481	0.65983	1481	0.76
9318	0	1482	0.66051	1482	0.76
9317	0	1483	0.66056	1483	0.76
9316	0	1484	0.66009	1484	0.76
9315	0	1485	0.66114	1485	0.76
9314	0	1486	0.6603	1486	0.76
9313	0	1487	0.66077	1487	0.756
9312	0	1488	0.66009	1488	0.76
9311	0	1489	0.65946	1489	0.76
9310	0	1490	0.6591	1490	0.756
9309	0	1491	0.66004	1491	0.76
9308	0	1492	0.66067	1492	0.76
9307	0	1493	0.66093	1493	0.76
9306	0	1494	0.66104	1494	0.76
9305	0	1495	0.66014	1495	0.76
9304	0	1496	0.66025	1496	0.76
9303	0	1497	0.66041	1497	0.756
9302	0	1498	0.65988	1498	0.756
9301	0	1499	0.65999	1499	0.76
9300	0	1500	0.6591	1500	0.76
9299	0	1501	0.6603	1501	0.76
9298	0	1502	0.66051	1502	0.756
9297	0	1503	0.65999	1503	0.76
9296	0	1504	0.65941	1504	0.756
9295	0	1505	0.66014	1505	0.76
9294	0	1506	0.65993	1506	0.76
9293	0	1507	0.6613	1507	0.76
9292	0	1508	0.65967	1508	0.76
9291	0	1509	0.66041	1509	0.756
9290	0	1510	0.65842	1510	0.76
9289	0	1511	0.65915	1511	0.756
9288	0	1512	0.65873	1512	0.76
9287	0	1513	0.66004	1513	0.756
9286	0	1514	0.65946	1514	0.756
9285	0	1515	0.65946	1515	0.756
9284	0	1516	0.66088	1516	0.756
9283	0	1517	0.65978	1517	0.756
9282	0	1518	0.65889	1518	0.76
9281	0	1519	0.65915	1519	0.756
9280	0	1520	0.65962	1520	0.756
9279	0	1521	0.65999	1521	0.756
9278	0	1522	0.65889	1522	0.76
9277	0	1523	0.65936	1523	0.76
9276	0	1524	0.6602	1524	0.76
9275	0	1525	0.65805	1525	0.756
9274	0	1526	0.65925	1526	0.756
9273	0	1527	0.65889	1527	0.756
9272	0	1528	0.65878	1528	0.756
9271	0	1529	0.66104	1529	0.756
9270	0	1530	0.66104	1530	0.756
9269	0	1531	0.65972	1531	0.756
9268	0	1532	0.66009	1532	0.756
9267	0	1533	0.65957	1533	0.756
9266	0	1534	0.65842	1534	0.756
9265	0	1535	0.66004	1535	0.756
9264	0	1536	0.65957	1536	0.756
9263	0	1537	0.65946	1537	0.756
9262	0	1538	0.65831	1538	0.756
9261	0	1539	0.65899	1539	0.756
9260	0	1540	0.65983	1540	0.756
9259	0	1541	0.65842	1541	0.756
9258	0	1542	0.6603	1542	0.756
9257	0	1543	0.65831	1543	0.756
9256	0	1544	0.66067	1544	0.756
9255	0	1545	0.65868	1545	0.756
9254	0	1546	0.6591	1546	0.756
9253	0	1547	0.65946	1547	0.756
9252	0	1548	0.66035	1548	0.756
9251	0	1549	0.65868	1549	0.756
9250	0	1550	0.65936	1550	0.756
9249	0	1551	0.65868	1551	0.756
9248	0	1552	0.66077	1552	0.756
9247	0	1553	0.65857	1553	0.756
9246	0	1554	0.65993	1554	0.756
9245	0	1555	0.65868	1555	0.756
9244	0	1556	0.65967	1556	0.756
9243	0	1557	0.65936	1557	0.756
9242	0	1558	0.65852	1558	0.756
9241	0	1559	0.65889	1559	0.756
9240	0	1560	0.65847	1560	0.756
9239	0	1561	0.65941	1561	0.756
9238	0	1562	0.65915	1562	0.756
9237	0	1563	0.65816	1563	0.756
9236	0	1564	0.65988	1564	0.756
9235	0	1565	0.65836	1565	0.756
9234	0	1566	0.65847	1566	0.756
9233	0	1567	0.65868	1567	0.756
9232	0	1568	0.65889	1568	0.756
9231	0	1569	0.65889	1569	0.756
9230	0	1570	0.6602	1570	0.756
9229	0	1571	0.65789	1571	0.756
9228	0	1572	0.6581	1572	0.752
9227	0	1573	0.65842	1573	0.752
9226	0	1574	0.65566	1574	0.756
9225	0	1575	0.65889	1575	0.756
9224	0	1576	0.65878	1576	0.756
9223	0	1577	0.65925	1577	0.756
9222	0	1578	0.65831	1578	0.756
9221	0	1579	0.65988	1579	0.756
9220	0	1580	0.66056	1580	0.756
9219	0	1581	0.65774	1581	0.756
9218	0	1582	0.65863	1582	0.756
9217	0	1583	0.65774	1583	0.756
9216	0	1584	0.65894	1584	0.752
9215	0	1585	0.65936	1585	0.752
9214	0	1586	0.65978	1586	0.752
9213	0	1587	0.65857	1587	0.752
9212	0	1588	0.65889	1588	0.756
9211	0	1589	0.65899	1589	0.752
9210	0	1590	0.65789	1590	0.752
9209	0	1591	0.65863	1591	0.756
9208	0	1592	0.65727	1592	0.752
9207	0	1593	0.65821	1593	0.752
9206	0	1594	0.65836	1594	0.752
9205	0	1595	0.6591	1595	0.756
9204	0	1596	0.658	1596	0.752
9203	0	1597	0.6581	1597	0.756
9202	0	1598	0.65784	1598	0.752
9201	0	1599	0.65936	1599	0.756
9200	0	1600	0.65789	1600	0.752
9199	0	1601	0.65988	1601	0.752
9198	0	1602	0.658	1602	0.752
9197	0	1603	0.6591	1603	0.752
9196	0	1604	0.65842	1604	0.752
9195	0	1605	0.65769	1605	0.752
9194	0	1606	0.65894	1606	0.752
9193	0	1607	0.65685	1607	0.752
9192	0	1608	0.65774	1608	0.752
9191	0	1609	0.65836	1609	0.752
9190	0	1610	0.65821	1610	0.752
9189	0	1611	0.658	1611	0.752
9188	0	1612	0.65821	1612	0.752
9187	0	1613	0.65722	1613	0.752
9186	0	1614	0.65826	1614	0.752
9185	0	1615	0.65789	1615	0.752
9184	0	1616	0.65727	1616	0.752
9183	0	1617	0.65732	1617	0.752
9182	0	1618	0.65842	1618	0.752
9181	0	1619	0.65737	1619	0.752
9180	0	1620	0.65737	1620	0.752
9179	0	1621	0.65758	1621	0.752
9178	0	1622	0.65758	1622	0.752
9177	0	1623	0.65904	1623	0.752
9176	0	1624	0.65753	1624	0.752
9175	0	1625	0.65899	1625	0.752
9174	0	1626	0.65758	1626	0.752
9173	0	1627	0.6581	1627	0.752
9172	0	1628	0.65962	1628	0.752
9171	0	1629	0.65732	1629	0.752
9170	0	1630	0.6569	1630	0.752
9169	0	1631	0.65873	1631	0.752
9168	0	1632	0.65847	1632	0.752
9167	0	1633	0.65748	1633	0.752
9166	0	1634	0.65758	1634	0.752
9165	0	1635	0.65894	1635	0.752
9164	0	1636	0.65857	1636	0.752
9163	0	1637	0.65878	1637	0.752
9162	0	1638	0.65847	1638	0.752
9161	0	1639	0.65863	1639	0.752
9160	0	1640	0.65889	1640	0.752
9159	0	1641	0.65711	1641	0.752
9158	0	1642	0.6567	1642	0.752
9157	0	1643	0.6581	1643	0.752
9156	0	1644	0.65743	1644	0.752
9155	0	1645	0.65821	1645	0.752
9154	0	1646	0.65706	1646	0.752
9153	0	1647	0.65889	1647	0.752
9152	0	1648	0.65753	1648	0.752
9151	0	1649	0.65816	1649	0.752
9150	0	1650	0.65701	1650	0.752
9149	0	1651	0.65899	1651	0.748
9148	0	1652	0.65717	1652	0.752
9147	0	1653	0.6568	1653	0.752
9146	0	1654	0.65732	1654	0.752
9145	0	1655	0.658	1655	0.752
9144	0	1656	0.65805	1656	0.752
9143	0	1657	0.65628	1657	0.748
9142	0	1658	0.65857	1658	0.752
9141	0	1659	0.65836	1659	0.748
9140	0	1660	0.65873	1660	0.752
9139	0	1661	0.65696	1661	0.748
9138	0	1662	0.658	1662	0.748
9137	0	1663	0.65696	1663	0.748
9136	0	1664	0.65789	1664	0.752
9135	0	1665	0.65878	1665	0.752
9134	0	1666	0.65664	1666	0.748
9133	0	1667	0.65649	1667	0.748
9132	0	1668	0.65763	1668	0.752
9131	0	1669	0.65727	1669	0.748
9130	0	1670	0.65774	1670	0.752
9129	0	1671	0.65795	1671	0.752
9128	0	1672	0.65763	1672	0.752
9127	0	1673	0.658	1673	0.748
9126	0	1674	0.65607	1674	0.752
9125	0	1675	0.65805	1675	0.748
9124	0	1676	0.65758	1676	0.752
9123	0	1677	0.65805	1677	0.748
9122	0	1678	0.65784	1678	0.752
9121	0	1679	0.65701	1679	0.748
9120	0	1680	0.65789	1680	0.748
9119	0	1681	0.65607	1681	0.748
9118	0	1682	0.658	1682	0.748
9117	0	1683	0.65618	1683	0.748
9116	0	1684	0.65884	1684	0.748
9115	0	1685	0.65842	1685	0.748
9114	0	1686	0.6567	1686	0.748
9113	0	1687	0.65675	1687	0.752
9112	0	1688	0.65784	1688	0.748
9111	0	1689	0.65737	1689	0.748
9110	0	1690	0.65789	1690	0.748
9109	0	1691	0.65628	1691	0.748
9108	0	1692	0.65638	1692	0.748
9107	0	1693	0.65675	1693	0.748
9106	0	1694	0.65561	1694	0.748
9105	0	1695	0.6569	1695	0.748
9104	0	1696	0.65743	1696	0.748
9103	0	1697	0.65863	1697	0.748
9102	0	1698	0.65649	1698	0.748
9101	0	1699	0.65748	1699	0.748
9100	0	1700	0.65706	1700	0.748
9099	0	1701	0.65597	1701	0.748
9098	0	1702	0.65748	1702	0.748
9097	0	1703	0.65664	1703	0.748
9096	0	1704	0.6569	1704	0.748
9095	0	1705	0.65763	1705	0.748
9094	0	1706	0.65696	1706	0.748
9093	0	1707	0.65696	1707	0.748
9092	0	1708	0.65748	1708	0.748
9091	0	1709	0.65727	1709	0.748
9090	0	1710	0.65706	1710	0.748
9089	0	1711	0.65649	1711	0.748
9088	0	1712	0.65758	1712	0.748
9087	0	1713	0.65664	1713	0.748
9086	0	1714	0.6555	1714	0.748
9085	0	1715	0.65774	1715	0.748
9084	0	1716	0.65696	1716	0.748
9083	0	1717	0.65664	1717	0.748
9082	0	1718	0.65763	1718	0.748
9081	0	1719	0.65659	1719	0.748
9080	0	1720	0.65675	1720	0.748
9079	0	1721	0.6569	1721	0.748
9078	0	1722	0.6568	1722	0.748
9077	0	1723	0.65717	1723	0.748
9076	0	1724	0.6568	1724	0.748
9075	0	1725	0.65649	1725	0.748
9074	0	1726	0.65675	1726	0.748
9073	0	1727	0.65711	1727	0.748
9072	0	1728	0.65561	1728	0.748
9071	0	1729	0.6569	1729	0.748
9070	0	1730	0.65711	1730	0.748
9069	0	1731	0.65586	1731	0.744
9068	0	1732	0.65602	1732	0.748
9067	0	1733	0.65535	1733	0.748
9066	0	1734	0.65519	1734	0.748
9065	0	1735	0.6555	1735	0.748
9064	0	1736	0.65612	1736	0.748
9063	0	1737	0.65727	1737	0.748
9062	0	1738	0.65659	1738	0.744
9061	0	1739	0.65633	1739	0.748
9060	0	1740	0.65597	1740	0.748
9059	0	1741	0.65618	1741	0.744
9058	0	1742	0.65654	1742	0.748
9057	0	1743	0.65633	1743	0.748
9056	0	1744	0.65748	1744	0.748
9055	0	1745	0.6568	1745	0.748
9054	0	1746	0.65519	1746	0.748
9053	0	1747	0.65717	1747	0.748
9052	0	1748	0.65758	1748	0.748
9051	0	1749	0.65649	1749	0.748
9050	0	1750	0.65675	1750	0.748
9049	0	1751	0.65633	1751	0.744
9048	0	1752	0.65717	1752	0.744
9047	0	1753	0.65644	1753	0.748
9046	0	1754	0.65659	1754	0.748
9045	0	1755	0.65618	1755	0.748
9044	0	1756	0.65675	1756	0.748
9043	0	1757	0.65633	1757	0.748
9042	0	1758	0.65644	1758	0.744
9041	0	1759	0.65701	1759	0.744
9040	0	1760	0.65628	1760	0.744
9039	0	1761	0.6567	1761	0.748
9038	0	1762	0.65649	1762	0.744
9037	0	1763	0.65581	1763	0.748
9036	0	1764	0.65586	1764	0.748
9035	0	1765	0.65685	1765	0.744
9034	0	1766	0.65612	1766	0.744
9033	0	1767	0.65498	1767	0.744
9032	0	1768	0.65711	1768	0.744
9031	0	1769	0.65638	1769	0.744
9030	0	1770	0.65561	1770	0.744
9029	0	1771	0.65769	1771	0.744
9028	0	1772	0.65576	1772	0.744
9027	0	1773	0.65701	1773	0.744
9026	0	1774	0.65503	1774	0.744
9025	0	1775	0.65524	1775	0.744
9024	0	1776	0.65701	1776	0.744
9023	0	1777	0.65441	1777	0.748
9022	0	1778	0.65675	1778	0.744
9021	0	1779	0.65571	1779	0.744
9020	0	1780	0.65654	1780	0.744
9019	0	1781	0.65545	1781	0.744
9018	0	1782	0.65488	1782	0.744
9017	0	1783	0.65503	1783	0.744
9016	0	1784	0.65784	1784	0.744
9015	0	1785	0.65597	1785	0.744
9014	0	1786	0.65628	1786	0.744
9013	0	1787	0.65685	1787	0.744
9012	0	1788	0.65659	1788	0.744
9011	0	1789	0.65633	1789	0.744
9010	0	1790	0.65592	1790	0.744
9009	0	1791	0.65566	1791	0.744
9008	0	1792	0.65514	1792	0.744
9007	0	1793	0.65555	1793	0.744
9006	0	1794	0.6567	1794	0.744
9005	0	1795	0.6555	1795	0.744
9004	0	1796	0.65561	1796	0.744
9003	0	1797	0.65586	1797	0.744
9002	0	1798	0.65545	1798	0.744
9001	0	1799	0.65586	1799	0.744
9000	0	1800	0.65493	1800	0.744
8999	0	1801	0.65503	1801	0.744
8998	0	1802	0.65555	1802	0.744
8997	0	1803	0.65612	1803	0.744
8996	0	1804	0.65607	1804	0.744
8995	0	1805	0.65628	1805	0.744
8994	0	1806	0.65566	1806	0.744
8993	0	1807	0.6567	1807	0.744
8992	0	1808	0.65607	1808	0.744
8991	0	1809	0.65545	1809	0.744
8990	0	1810	0.65509	1810	0.744
8989	0	1811	0.6554	1811	0.744
8988	0	1812	0.65426	1812	0.744
8987	0	1813	0.65597	1813	0.744
8986	0	1814	0.65535	1814	0.744
8985	0	1815	0.65566	1815	0.744
8984	0	1816	0.65514	1816	0.744
8983	0	1817	0.65675	1817	0.744
8982	0	1818	0.65623	1818	0.744
8981	0	1819	0.65514	1819	0.744
8980	0	1820	0.65618	1820	0.744
8979	0	1821	0.65535	1821	0.744
8978	0	1822	0.65581	1822	0.744
8977	0	1823	0.65514	1823	0.744
8976	0	1824	0.65701	1824	0.744
8975	0	1825	0.65659	1825	0.744
8974	0	1826	0.65519	1826	0.744
8973	0	1827	0.65498	1827	0.74
8972	0	1828	0.65623	1828	0.744
8971	0	1829	0.65519	1829	0.744
8970	0	1830	0.65514	1830	0.744
8969	0	1831	0.65472	1831	0.744
8968	0	1832	0.65498	1832	0.744
8967	0	1833	0.65509	1833	0.744
8966	0	1834	0.65618	1834	0.74
8965	0	1835	0.65576	1835	0.744
8964	0	1836	0.6554	1836	0.744
8963	0	1837	0.65421	1837	0.744
8962	0	1838	0.65612	1838	0.744
8961	0	1839	0.65561	1839	0.744
8960	0	1840	0.6555	1840	0.744
8959	0	1841	0.65493	1841	0.744
8958	0	1842	0.65659	1842	0.74
8957	0	1843	0.65561	1843	0.744
8956	0	1844	0.65571	1844	0.74
8955	0	1845	0.65415	1845	0.744
8954	0	1846	0.65462	1846	0.744
8953	0	1847	0.65571	1847	0.744
8952	0	1848	0.65436	1848	0.74
8951	0	1849	0.65405	1849	0.744
8950	0	1850	0.65498	1850	0.744
8949	0	1851	0.65415	1851	0.744
8948	0	1852	0.65364	1852	0.744
8947	0	1853	0.65618	1853	0.744
8946	0	1854	0.65457	1854	0.74
8945	0	1855	0.65509	1855	0.744
8944	0	1856	0.65322	1856	0.744
8943	0	1857	0.65374	1857	0.744
8942	0	1858	0.65483	1858	0.74
8941	0	1859	0.6554	1859	0.744
8940	0	1860	0.65675	1860	0.744
8939	0	1861	0.654	1861	0.744
8938	0	1862	0.65405	1862	0.744
8937	0	1863	0.65727	1863	0.74
8936	0	1864	0.65628	1864	0.74
8935	0	1865	0.65618	1865	0.744
8934	0	1866	0.65607	1866	0.74
8933	0	1867	0.6541	1867	0.74
8932	0	1868	0.65421	1868	0.74
8931	0	1869	0.65395	1869	0.74
8930	0	1870	0.65618	1870	0.744
8929	0	1871	0.65581	1871	0.74
8928	0	1872	0.65478	1872	0.744
8927	0	1873	0.65529	1873	0.74
8926	0	1874	0.6554	1874	0.74
8925	0	1875	0.65592	1875	0.74
8924	0	1876	0.65498	1876	0.74
8923	0	1877	0.65436	1877	0.74
8922	0	1878	0.65472	1878	0.74
8921	0	1879	0.65478	1879	0.744
8920	0	1880	0.65545	1880	0.74
8919	0	1881	0.65441	1881	0.744
8918	0	1882	0.65503	1882	0.74
8917	0	1883	0.65519	1883	0.74
8916	0	1884	0.65431	1884	0.74
8915	0	1885	0.6541	1885	0.74
8914	0	1886	0.65493	1886	0.74
8913	0	1887	0.65426	1887	0.74
8912	0	1888	0.65545	1888	0.74
8911	0	1889	0.65441	1889	0.74
8910	0	1890	0.65436	1890	0.74
8909	0	1891	0.65457	1891	0.74
8908	0	1892	0.65524	1892	0.74
8907	0	1893	0.65405	1893	0.74
8906	0	1894	0.65436	1894	0.74
8905	0	1895	0.6555	1895	0.74
8904	0	1896	0.65535	1896	0.74
8903	0	1897	0.65457	1897	0.74
8902	0	1898	0.65462	1898	0.74
8901	0	1899	0.65286	1899	0.74
8900	0	1900	0.65462	1900	0.74
8899	0	1901	0.654	1901	0.74
8898	0	1902	0.6554	1902	0.74
8897	0	1903	0.65649	1903	0.74
8896	0	1904	0.65353	1904	0.74
8895	0	1905	0.65343	1905	0.74
8894	0	1906	0.65467	1906	0.74
8893	0	1907	0.65369	1907	0.74
8892	0	1908	0.65431	1908	0.74
8891	0	1909	0.65384	1909	0.74
8890	0	1910	0.65447	1910	0.74
8889	0	1911	0.65245	1911	0.74
8888	0	1912	0.6541	1912	0.74
8887	0	1913	0.6555	1913	0.74
8886	0	1914	0.65338	1914	0.74
8885	0	1915	0.65441	1915	0.74
8884	0	1916	0.65478	1916	0.74
8883	0	1917	0.65369	1917	0.74
8882	0	1918	0.65384	1918	0.74
8881	0	1919	0.65498	1919	0.74
8880	0	1920	0.65472	1920	0.74
8879	0	1921	0.65524	1921	0.74
8878	0	1922	0.65333	1922	0.74
8877	0	1923	0.65359	1923	0.74
8876	0	1924	0.65488	1924	0.74
8875	0	1925	0.65472	1925	0.74
8874	0	1926	0.65384	1926	0.736
8873	0	1927	0.65353	1927	0.74
8872	0	1928	0.65364	1928	0.74
8871	0	1929	0.65395	1929	0.74
8870	0	1930	0.65415	1930	0.74
8869	0	1931	0.65472	1931	0.74
8868	0	1932	0.65384	1932	0.74
8867	0	1933	0.65452	1933	0.74
8866	0	1934	0.65374	1934	0.74
8865	0	1935	0.65452	1935	0.74
8864	0	1936	0.65328	1936	0.74
8863	0	1937	0.65545	1937	0.736
8862	0	1938	0.6541	1938	0.74
8861	0	1939	0.654	1939	0.74
8860	0	1940	0.65509	1940	0.74
8859	0	1941	0.65535	1941	0.74
8858	0	1942	0.65364	1942	0.74
8857	0	1943	0.65333	1943	0.736
8856	0	1944	0.65333	1944	0.74
8855	0	1945	0.65415	1945	0.74
8854	0	1946	0.65286	1946	0.74
8853	0	1947	0.65364	1947	0.74
8852	0	1948	0.65348	1948	0.74
8851	0	1949	0.65333	1949	0.736
8850	0	1950	0.65483	1950	0.74
8849	0	1951	0.65457	1951	0.74
8848	0	1952	0.6539	1952	0.74
8847	0	1953	0.65359	1953	0.736
8846	0	1954	0.65384	1954	0.74
8845	0	1955	0.65261	1955	0.736
8844	0	1956	0.65338	1956	0.736
8843	0	1957	0.65235	1957	0.736
8842	0	1958	0.65333	1958	0.736
8841	0	1959	0.65426	1959	0.74
8840	0	1960	0.65266	1960	0.736
8839	0	1961	0.65255	1961	0.736
8838	0	1962	0.65493	1962	0.736
8837	0	1963	0.65374	1963	0.736
8836	0	1964	0.65379	1964	0.736
8835	0	1965	0.65353	1965	0.74
8834	0	1966	0.65333	1966	0.74
8833	0	1967	0.65338	1967	0.736
8832	0	1968	0.65374	1968	0.74
8831	0	1969	0.65441	1969	0.736
8830	0	1970	0.65338	1970	0.736
8829	0	1971	0.65405	1971	0.736
8828	0	1972	0.65457	1972	0.736
8827	0	1973	0.65436	1973	0.736
8826	0	1974	0.6524	1974	0.736
8825	0	1975	0.65317	1975	0.736
8824	0	1976	0.65426	1976	0.736
8823	0	1977	0.65328	1977	0.736
8822	0	1978	0.6539	1978	0.736
8821	0	1979	0.65395	1979	0.74
8820	0	1980	0.65462	1980	0.736
8819	0	1981	0.654	1981	0.736
8818	0	1982	0.65431	1982	0.736
8817	0	1983	0.65364	1983	0.736
8816	0	1984	0.65379	1984	0.74
8815	0	1985	0.65379	1985	0.736
8814	0	1986	0.65421	1986	0.736
8813	0	1987	0.65312	1987	0.736
8812	0	1988	0.6523	1988	0.736
8811	0	1989	0.65384	1989	0.736
8810	0	1990	0.65333	1990	0.736
8809	0	1991	0.65472	1991	0.736
8808	0	1992	0.65317	1992	0.736
8807	0	1993	0.65364	1993	0.736
8806	0	1994	0.65178	1994	0.736
8805	0	1995	0.65353	1995	0.736
8804	0	1996	0.65426	1996	0.736
8803	0	1997	0.65137	1997	0.736
[truncated: 16,002 more rows]

## Sheet: Fig 2b
Fig 2b Quasi in-situ Fourier-transforms of k3-weighted Cu K-edge EXAFS spectra of 2Cu/AlOOH-900 treated in O2, Ar-H2O and O2-H2O for 4 h and 8 h, as well as standard samples of Cu foil and CuO.
2Cu/AlOOH-900 in O2							2Cu/AlOOH-900 in Ar-H2O							2Cu/AlOOH-900 in O2-H2O
R/A	O2 4h	O2 8h	2Cu/AlOOH-900	Cu foil	CuO		R/A	O2 4h	O2 8h	2Cu/AlOOH-900	Cu foil	CuO		R/A	O2-H2O 4h	O2-H2O 8h	2Cu/AlOOH-900	Cu foil	CuO
0	0.23436	0.21084	0.99952	0.68089	0.20139		0	0.45177	0.17088	0.99952	0.68089	0.20139		0	0.443	0.07544	0.99952	0.68089	0.20139
0.03068	0.30296	0.27343	1.02526	0.70682	0.35855		0.03068	0.4826	0.21742	1.02526	0.70682	0.35855		0.03068	0.52456	0.24081	1.02526	0.70682	0.35855
0.06136	0.44135	0.39606	1.09134	0.77357	0.60908		0.06136	0.55879	0.31112	1.09134	0.77357	0.60908		0.06136	0.70116	0.44779	1.09134	0.77357	0.60908
0.09204	0.58542	0.51653	1.17225	0.85729	0.84158		0.09204	0.65007	0.40608	1.17225	0.85729	0.84158		0.09204	0.88878	0.62771	1.17225	0.85729	0.84158
0.12272	0.71058	0.6102	1.24188	0.93508	1.0281		0.12272	0.73258	0.4835	1.24188	0.93508	1.0281		0.12272	1.0454	0.76474	1.24188	0.93508	1.0281
0.1534	0.8047	0.66505	1.28119	0.99046	1.15327		0.1534	0.79134	0.53408	1.28119	0.99046	1.15327		0.1534	1.14948	0.84815	1.28119	0.99046	1.15327
0.18408	0.86044	0.67494	1.28048	1.01359	1.20738		0.18408	0.81781	0.55267	1.28048	1.01359	1.20738		0.18408	1.1893	0.87108	1.28048	1.01359	1.20738
0.21476	0.87358	0.6382	1.23987	1.00062	1.18554		0.21476	0.80848	0.53716	1.23987	1.00062	1.18554		0.21476	1.16009	0.83081	1.23987	1.00062	1.18554
0.24544	0.8427	0.55753	1.16968	0.95345	1.08775		0.24544	0.76435	0.48832	1.16968	0.95345	1.08775		0.24544	1.0635	0.72889	1.16968	0.95345	1.08775
0.27612	0.7693	0.44038	1.09076	0.88023	0.91893		0.27612	0.69141	0.41006	1.09076	0.88023	0.91893		0.27612	0.90837	0.57126	1.09076	0.88023	0.91893
0.3068	0.65835	0.30209	1.03255	0.7963	0.68938		0.3068	0.60201	0.31078	1.03255	0.7963	0.68938		0.3068	0.71404	0.36857	1.03255	0.7963	0.68938
0.33748	0.52022	0.18583	1.02389	0.725	0.41754		0.33748	0.51773	0.20985	1.02389	0.725	0.41754		0.33748	0.52314	0.14292	1.02389	0.725	0.41754
0.36816	0.37799	0.20827	1.07613	0.6939	0.1721		0.36816	0.47068	0.16394	1.07613	0.6939	0.1721		0.36816	0.43533	0.15544	1.07613	0.6939	0.1721
0.39884	0.29287	0.34546	1.17478	0.7204	0.30961		0.39884	0.48852	0.23036	1.17478	0.7204	0.30961		0.39884	0.54322	0.40152	1.17478	0.7204	0.30961
0.42951	0.3519	0.49489	1.29069	0.79744	0.61583		0.42951	0.56556	0.3458	1.29069	0.79744	0.61583		0.42951	0.76242	0.63998	1.29069	0.79744	0.61583
0.46019	0.51483	0.62278	1.39543	0.90057	0.91246		0.46019	0.6705	0.46097	1.39543	0.90057	0.91246		0.46019	0.99574	0.84501	1.39543	0.90057	0.91246
0.49087	0.70594	0.71401	1.46856	1.00452	1.16748		0.49087	0.77407	0.55667	1.46856	1.00452	1.16748		0.49087	1.19707	0.99922	1.46856	1.00452	1.16748
0.52155	0.89146	0.75948	1.49948	1.09085	1.36067		0.52155	0.8564	0.62202	1.49948	1.09085	1.36067		0.52155	1.34082	1.08843	1.49948	1.09085	1.36067
0.55223	1.05431	0.75426	1.48784	1.1488	1.47644		0.55223	0.90483	0.6498	1.48784	1.1488	1.47644		0.55223	1.41042	1.10201	1.48784	1.1488	1.47644
0.58291	1.18335	0.69734	1.44395	1.17491	1.50375		0.58291	0.91191	0.63561	1.44395	1.17491	1.50375		0.58291	1.39562	1.03355	1.44395	1.17491	1.50375
0.61359	1.27087	0.59174	1.38894	1.17325	1.43692		0.61359	0.87475	0.57805	1.38894	1.17325	1.43692		0.61359	1.29202	0.88139	1.38894	1.17325	1.43692
0.64427	1.3122	0.44524	1.3522	1.15598	1.27689		0.64427	0.79527	0.47927	1.3522	1.15598	1.27689		0.64427	1.10138	0.6492	1.3522	1.15598	1.27689
0.67495	1.30595	0.27607	1.36269	1.14316	1.03414		0.67495	0.68159	0.3474	1.36269	1.14316	1.03414		0.67495	0.83278	0.34786	1.36269	1.14316	1.03414
0.70563	1.25454	0.16578	1.43427	1.1592	0.73981		0.70563	0.55254	0.21103	1.43427	1.1592	0.73981		0.70563	0.50988	0.09347	1.43427	1.1592	0.73981
0.73631	1.16524	0.29044	1.55713	1.22391	0.50313		0.73631	0.44931	0.1956	1.55713	1.22391	0.50313		0.73631	0.25503	0.44919	1.55713	1.22391	0.50313
0.76699	1.05196	0.51295	1.7044	1.34223	0.59967		0.76699	0.44089	0.36023	1.7044	1.34223	0.59967		0.76699	0.47941	0.87763	1.7044	1.34223	0.59967
0.79767	0.93814	0.75129	1.84498	1.50234	0.99082		0.79767	0.55309	0.57467	1.84498	1.50234	0.99082		0.79767	0.90162	1.30873	1.84498	1.50234	0.99082
0.82835	0.85888	0.98935	1.9519	1.68271	1.46391		0.82835	0.73195	0.79334	1.9519	1.68271	1.46391		0.82835	1.33794	1.71605	1.9519	1.68271	1.46391
0.85903	0.8527	1.22281	2.00541	1.85983	1.93849		0.85903	0.92586	0.9974	2.00541	1.85983	1.93849		0.85903	1.74667	2.07458	2.00541	1.85983	1.93849
0.88971	0.93517	1.45268	1.99371	2.01229	2.37365		0.88971	1.105	1.17308	1.99371	2.01229	2.37365		0.88971	2.10078	2.3606	1.99371	2.01229	2.37365
0.92039	1.08538	1.68325	1.91317	2.12225	2.73902		0.92039	1.25046	1.30891	1.91317	2.12225	2.73902		0.92039	2.37833	2.5527	1.91317	2.12225	2.73902
0.95107	1.26727	1.92012	1.76874	2.17582	3.01015		0.95107	1.34888	1.39561	1.76874	2.17582	3.01015		0.95107	2.56214	2.63288	1.76874	2.17582	3.01015
0.98175	1.44944	2.16776	1.57483	2.16331	3.16884		0.98175	1.39081	1.42649	1.57483	2.16331	3.16884		0.98175	2.64102	2.58755	1.57483	2.16331	3.16884
1.01243	1.60906	2.42723	1.35762	2.07927	3.20508		1.01243	1.37027	1.39803	1.35762	2.07927	3.20508		1.01243	2.61174	2.40847	1.35762	2.07927	3.20508
1.04311	1.73036	2.69479	1.15914	1.9226	3.12043		1.04311	1.28485	1.31068	1.15914	1.9226	3.12043		1.04311	2.48207	2.09371	1.15914	1.9226	3.12043
1.07379	1.80353	2.96165	1.03761	1.69674	2.93415		1.07379	1.13576	1.17027	1.03761	1.69674	2.93415		1.07379	2.27641	1.64955	1.03761	1.69674	2.93415
1.10447	1.82474	3.21491	1.04164	1.41005	2.69441		1.10447	0.92828	0.99123	1.04164	1.41005	2.69441		1.10447	2.0464	1.09778	1.04164	1.41005	2.69441
1.13515	1.79724	3.43915	1.16208	1.07765	2.49553		1.13515	0.6733	0.80518	1.16208	1.07765	2.49553		1.13515	1.88506	0.5435	1.16208	1.07765	2.49553
1.16583	1.73359	3.61827	1.34144	0.73037	2.48118		1.16583	0.39741	0.67975	1.34144	0.73037	2.48118		1.16583	1.91578	0.67324	1.34144	0.73037	2.48118
1.19651	1.65892	3.73746	1.52388	0.46451	2.77556		1.19651	0.24007	0.71135	1.52388	0.46451	2.77556		1.19651	2.20873	1.43886	1.52388	0.46451	2.77556
1.22718	1.61323	3.78492	1.67305	0.52644	3.38192		1.22718	0.45584	0.91302	1.67305	0.52644	3.38192		1.22718	2.72117	2.32397	1.67305	0.52644	3.38192
1.25786	1.64572	3.75359	1.76886	0.85549	4.2107		1.25786	0.79056	1.20712	1.76886	0.85549	4.2107		1.25786	3.36328	3.24184	1.76886	0.85549	4.2107
1.28854	1.79398	3.64274	1.80309	1.23933	5.16463		1.28854	1.13188	1.53017	1.80309	1.23933	5.16463		1.28854	4.05848	4.15259	1.80309	1.23933	5.16463
1.31922	2.06249	3.45956	1.77714	1.60991	6.16649		1.31922	1.45083	1.84517	1.77714	1.60991	6.16649		1.31922	4.75039	5.0236	1.77714	1.60991	6.16649
1.3499	2.42607	3.22098	1.70114	1.9392	7.15559		1.3499	1.7293	2.12768	1.70114	1.9392	7.15559		1.3499	5.39632	5.82551	1.70114	1.9392	7.15559
1.38058	2.84894	2.95566	1.59366	2.20885	8.08191		1.38058	1.95262	2.35922	1.59366	2.20885	8.08191		1.38058	5.96269	6.53212	1.59366	2.20885	8.08191
1.41126	3.29688	2.7054	1.4809	2.40431	8.90321		1.41126	2.10858	2.52509	1.4809	2.40431	8.90321		1.41126	6.42302	7.12106	1.4809	2.40431	8.90321
1.44194	3.74038	2.52227	1.39341	2.5133	9.58411		1.44194	2.18757	2.61365	1.39341	2.5133	9.58411		1.44194	6.75732	7.57448	1.39341	2.5133	9.58411
1.47262	4.15446	2.45465	1.35721	2.52509	10.0961		1.47262	2.18286	2.61632	1.35721	2.52509	10.0961		1.47262	6.9519	7.87955	1.35721	2.52509	10.0961
1.5033	4.51809	2.52192	1.38115	2.4302	10.4179		1.5033	2.09124	2.52767	1.38115	2.4302	10.4179		1.5033	6.99939	8.02887	1.38115	2.4302	10.4179
1.53398	4.81402	2.70005	1.45223	2.22017	10.5361		1.53398	1.91424	2.34567	1.45223	2.22017	10.5361		1.53398	6.89866	8.0206	1.45223	2.22017	10.5361
1.56466	5.02894	2.93643	1.54582	1.88777	10.4453		1.56466	1.66127	2.07231	1.54582	1.88777	10.4453		1.56466	6.6546	7.85835	1.54582	1.88777	10.4453
1.59534	5.15377	3.17462	1.6413	1.42824	10.1481		1.59534	1.35907	1.71539	1.6413	1.42824	10.1481		1.59534	6.27775	7.55085	1.6413	1.42824	10.1481
1.62602	5.18411	3.36797	1.73349	0.84714	9.65524		1.62602	1.08178	1.29483	1.73349	0.84714	9.65524		1.62602	5.78377	7.11145	1.73349	0.84714	9.65524
1.6567	5.12084	3.48248	1.83997	0.31562	8.98468		1.6567	1.00844	0.87288	1.83997	0.31562	8.98468		1.6567	5.19279	6.55742	1.83997	0.31562	8.98468
1.68738	4.97071	3.49598	2.00347	0.91451	8.16123		1.68738	1.30432	0.69028	2.00347	0.91451	8.16123		1.68738	4.52877	5.9091	2.00347	0.91451	8.16123
1.71806	4.74718	3.39686	2.28233	1.92833	7.21529		1.71806	1.88254	1.04221	2.28233	1.92833	7.21529		1.71806	3.81915	5.18907	2.28233	1.92833	7.21529
1.74874	4.47138	3.18327	2.72679	3.10647	6.18168		1.74874	2.61745	1.67957	2.72679	3.10647	6.18168		1.74874	3.09511	4.42116	2.72679	3.10647	6.18168
1.77942	4.17323	2.86273	3.35904	4.42713	5.0983		1.77942	3.44824	2.41931	3.35904	4.42713	5.0983		1.77942	2.394	3.62962	3.35904	4.42713	5.0983
1.8101	3.89182	2.45275	4.17372	5.87566	4.00466		1.8101	4.34376	3.20623	4.17372	5.87566	4.00466		1.8101	1.76723	2.83845	4.17372	5.87566	4.00466
1.84078	3.67313	1.98377	5.14927	7.43443	2.94075		1.84078	5.28254	4.01391	5.14927	7.43443	2.94075		1.84078	1.30054	2.07118	5.14927	7.43443	2.94075
1.87146	3.56173	1.50985	6.25629	9.08115	1.94668		1.87146	6.24612	4.82332	6.25629	9.08115	1.94668		1.87146	1.11998	1.35275	6.25629	9.08115	1.94668
1.90214	3.58565	1.14119	7.46087	10.7888	1.06787		1.90214	7.21665	5.61802	7.46087	10.7888	1.06787		1.90214	1.24608	0.7232	7.46087	10.7888	1.06787
1.93282	3.74316	1.06718	8.7256	12.5257	0.4215		1.93282	8.17605	6.38284	8.7256	12.5257	0.4215		1.93282	1.51488	0.3741	8.7256	12.5257	0.4215
1.9635	4.00392	1.33584	10.0102	14.2567	0.53388		1.9635	9.10581	7.10364	10.0102	14.2567	0.53388		1.9635	1.78881	0.64435	10.0102	14.2567	0.53388
1.99418	4.32314	1.76012	11.2722	15.9437	0.92858		1.99418	9.98708	7.76722	11.2722	15.9437	0.92858		1.99418	2.008	1.04038	11.2722	15.9437	0.92858
2.02485	4.65573	2.19804	12.4683	17.547	1.19225		2.02485	10.8011	8.36146	12.4683	17.547	1.19225		2.02485	2.15045	1.37964	12.4683	17.547	1.19225
2.05553	4.96344	2.58402	13.5553	19.0269	1.28621		2.05553	11.5293	8.87555	13.5553	19.0269	1.28621		2.05553	2.21079	1.63956	13.5553	19.0269	1.28621
2.08621	5.21672	2.88536	14.4925	20.3451	1.20914		2.08621	12.1546	9.30013	14.4925	20.3451	1.20914		2.08621	2.19242	1.81785	14.4925	20.3451	1.20914
2.11689	5.39422	3.08501	15.2428	21.4659	0.97217		2.11689	12.6612	9.62756	15.2428	21.4659	0.97217		2.11689	2.10423	1.91827	15.2428	21.4659	0.97217
2.14757	5.48193	3.17611	15.7747	22.3583	0.59857		2.14757	13.0357	9.85209	15.7747	22.3583	0.59857		2.14757	1.95896	1.94773	15.7747	22.3583	0.59857
2.17825	5.47232	3.16005	16.0642	22.9965	0.19938		2.17825	13.2675	9.9701	16.0642	22.9965	0.19938		2.17825	1.77225	1.91517	16.0642	22.9965	0.19938
2.20893	5.3637	3.04553	16.0954	23.3618	0.57359		2.20893	13.3496	9.98023	16.0954	23.3618	0.57359		2.20893	1.56211	1.83101	16.0954	23.3618	0.57359
2.23961	5.15969	2.84795	15.862	23.4431	1.21993		2.23961	13.2784	9.88347	15.862	23.4431	1.21993		2.23961	1.34859	1.70672	15.862	23.4431	1.21993
2.27029	4.8688	2.58894	15.3677	23.2373	1.9081		2.27029	13.0549	9.68323	15.3677	23.2373	1.9081		2.27029	1.15354	1.55464	15.3677	23.2373	1.9081
2.30097	4.50405	2.29597	14.6261	22.75	2.5957		2.30097	12.6838	9.38523	14.6261	22.75	2.5957		2.30097	0.99908	1.38809	14.6261	22.75	2.5957
2.33165	4.0828	2.00195	13.6603	21.995	3.24885		2.33165	12.1743	8.99743	13.6603	21.995	3.24885		2.33165	0.9022	1.22165	13.6603	21.995	3.24885
2.36233	3.62672	1.74368	12.5017	20.994	3.83733		2.36233	11.5392	8.52976	12.5017	20.994	3.83733		2.36233	0.86533	1.07159	12.5017	20.994	3.83733
2.39301	3.16216	1.55597	11.1885	19.7757	4.33493		2.39301	10.795	7.99386	11.1885	19.7757	4.33493		2.39301	0.87245	0.95539	11.1885	19.7757	4.33493
2.42369	2.72096	1.45804	9.7644	18.3747	4.72021		2.42369	9.96075	7.40264	9.7644	18.3747	4.72021		2.42369	0.89844	0.88839	9.7644	18.3747	4.72021
2.45437	2.34084	1.43944	8.27552	16.8303	4.97733		2.45437	9.05803	6.76992	8.27552	16.8303	4.97733		2.45437	0.92145	0.87672	8.27552	16.8303	4.97733
2.48505	2.06222	1.46423	6.76893	15.1845	5.09653		2.48505	8.10949	6.10985	6.76893	15.1845	5.09653		2.48505	0.92773	0.91243	6.76893	15.1845	5.09653
2.51573	1.91527	1.49115	5.29016	13.4808	5.07447		2.51573	7.13827	5.4365	5.29016	13.4808	5.07447		2.51573	0.91101	0.97802	5.29016	13.4808	5.07447
2.54641	1.89912	1.4887	3.88159	11.7622	4.91433		2.54641	6.16701	4.76332	3.88159	11.7622	4.91433		2.54641	0.87071	1.05532	3.88159	11.7622	4.91433
2.57709	1.97678	1.43848	2.58218	10.0691	4.62569		2.57709	5.21687	4.10272	2.58218	10.0691	4.62569		2.57709	0.81035	1.13033	2.58218	10.0691	4.62569
2.60777	2.09676	1.33333	1.43447	8.43815	4.22436		2.60777	4.30673	3.46573	1.43447	8.43815	4.22436		2.60777	0.73666	1.19387	1.43447	8.43815	4.22436
2.63845	2.21551	1.17477	0.57201	6.90069	3.73225		2.63845	3.45237	2.86182	0.57201	6.90069	3.73225		2.63845	0.65884	1.24059	0.57201	6.90069	3.73225
2.66913	2.30456	0.97106	0.73409	5.48129	3.17789		2.66913	2.66586	2.29897	0.73409	5.48129	3.17789		2.66913	0.58783	1.26812	0.73409	5.48129	3.17789
2.69981	2.34867	0.73658	1.35978	4.19738	2.59849		2.69981	1.95517	1.78429	1.35978	4.19738	2.59849		2.69981	0.53454	1.2765	1.35978	4.19738	2.59849
2.73049	2.34249	0.49517	1.89307	3.05953	2.04622		2.73049	1.32412	1.32581	1.89307	3.05953	2.04622		2.73049	0.50616	1.26779	1.89307	3.05953	2.04622
2.76117	2.28801	0.3038	2.29529	2.07435	1.60213		2.76117	0.77326	0.93767	2.29529	2.07435	1.60213		2.76117	0.50201	1.24599	2.29529	2.07435	1.60213
2.79185	2.19295	0.30451	2.5722	1.25727	1.38204		2.79185	0.30708	0.65469	2.5722	1.25727	1.38204		2.79185	0.51348	1.21675	2.5722	1.25727	1.38204
2.82252	2.06959	0.47264	2.73691	0.70149	1.4501		2.82252	0.18041	0.54851	2.73691	0.70149	1.4501		2.82252	0.52882	1.18706	2.73691	0.70149	1.4501
2.8532	1.93379	0.66112	2.80311	0.71681	1.71188		2.8532	0.50756	0.63807	2.80311	0.71681	1.71188		2.8532	0.53777	1.1645	2.80311	0.71681	1.71188
2.88388	1.80356	0.82167	2.78225	1.13351	2.03024		2.88388	0.81387	0.82084	2.78225	1.13351	2.03024		2.88388	0.53343	1.15597	2.78225	1.13351	2.03024
2.91456	1.69669	0.9389	2.68239	1.60241	2.32325		2.91456	1.08405	1.0197	2.68239	1.60241	2.32325		2.91456	0.51218	1.16617	2.68239	1.60241	2.32325
2.94524	1.62676	1.00735	2.50826	2.04958	2.55233		2.94524	1.3211	1.20568	2.50826	2.04958	2.55233		2.94524	0.47322	1.19621	2.50826	2.04958	2.55233
2.97592	1.59888	1.02739	2.2624	2.46038	2.7019		2.97592	1.52663	1.36782	2.2624	2.46038	2.7019		2.97592	0.41816	1.24348	2.2624	2.46038	2.7019
3.0066	1.60766	1.00418	1.9469	2.82746	2.76983		3.0066	1.6997	1.50098	1.9469	2.82746	2.76983		3.0066	0.35103	1.30245	1.9469	2.82746	2.76983
3.03728	1.63973	0.94755	1.5654	3.1428	2.76356		3.03728	1.83726	1.60215	1.5654	3.1428	2.76356		3.03728	0.27905	1.36621	1.5654	3.1428	2.76356
3.06796	1.67888	0.87207	1.12485	3.39756	2.69832		3.06796	1.93516	1.66951	1.12485	3.39756	2.69832		3.06796	0.21559	1.42772	1.12485	3.39756	2.69832
3.09864	1.71062	0.79689	0.63831	3.58347	2.59593		3.09864	1.98924	1.70219	0.63831	3.58347	2.59593		3.09864	0.18432	1.48075	0.63831	3.58347	2.59593
3.12932	1.72455	0.74357	0.16565	3.69466	2.48322		3.12932	1.99644	1.70051	0.16565	3.69466	2.48322		3.12932	0.2039	1.52021	0.16565	3.69466	2.48322
3.16	1.71508	0.72924	0.47156	3.72926	2.38876		3.16	1.9556	1.66611	0.47156	3.72926	2.38876		3.16	0.25819	1.54235	0.47156	3.72926	2.38876
3.19068	1.68137	0.75681	1.00467	3.69072	2.33703		3.19068	1.86825	1.60221	1.00467	3.69072	2.33703		3.19068	0.32146	1.54478	1.00467	3.69072	2.33703
3.22136	1.627	0.81333	1.52066	3.58882	2.34105		3.22136	1.73922	1.51374	1.52066	3.58882	2.34105		3.22136	0.37901	1.52635	1.52066	3.58882	2.34105
3.25204	1.55955	0.87923	1.99182	3.44037	2.3977		3.25204	1.57725	1.40744	1.99182	3.44037	2.3977		3.25204	0.42329	1.48711	1.99182	3.44037	2.3977
3.28272	1.48997	0.93712	2.39706	3.26937	2.48974		3.28272	1.396	1.29194	2.39706	3.26937	2.48974		3.28272	0.45013	1.42819	2.39706	3.26937	2.48974
3.3134	1.43143	0.97486	2.71925	3.106	2.59291		3.3134	1.21557	1.17762	2.71925	3.106	2.59291		3.3134	0.45736	1.35168	2.71925	3.106	2.59291
3.34408	1.397	0.98539	2.94589	2.98321	2.683		3.34408	1.06405	1.07598	2.94589	2.98321	2.683		3.34408	0.44439	1.26054	2.94589	2.98321	2.683
3.37476	1.39631	0.96573	3.06988	2.92969	2.73997		3.37476	0.97504	0.9981	3.06988	2.92969	2.73997		3.37476	0.41204	1.15854	3.06988	2.92969	2.73997
3.40544	1.43236	0.91616	3.08999	2.9608	2.74951		3.40544	0.97275	0.95173	3.08999	2.9608	2.74951		3.40544	0.36278	1.05016	3.08999	2.9608	2.74951
3.43612	1.50088	0.83941	3.01079	3.07319	2.70311		3.43612	1.05197	0.93818	3.01079	3.07319	2.70311		3.43612	0.30126	0.94053	3.01079	3.07319	2.70311
3.4668	1.59257	0.73999	2.8423	3.24794	2.59752		3.4668	1.18255	0.95151	2.8423	3.24794	2.59752		3.4668	0.23648	0.83545	2.8423	3.24794	2.59752
3.49748	1.6966	0.62363	2.5991	3.4598	2.43407		3.49748	1.33224	0.98144	2.5991	3.4598	2.43407		3.49748	0.18753	0.74114	2.5991	3.4598	2.43407
3.52816	1.80319	0.4968	2.29908	3.68575	2.21795		3.52816	1.4784	1.01752	2.29908	3.68575	2.21795		3.52816	0.18567	0.66374	2.29908	3.68575	2.21795
3.55884	1.90477	0.36653	1.96195	3.9098	1.95734		3.55884	1.60845	1.05204	1.96195	3.9098	1.95734		3.55884	0.23816	0.60807	1.96195	3.9098	1.95734
3.58952	1.99625	0.24137	1.6076	4.12432	1.66274		3.58952	1.71755	1.0811	1.6076	4.12432	1.66274		3.58952	0.31799	0.5758	1.6076	4.12432	1.66274
3.62019	2.07466	0.13845	1.25472	4.32946	1.34614		3.62019	1.80675	1.10463	1.25472	4.32946	1.34614		3.62019	0.40416	0.56412	1.25472	4.32946	1.34614
3.65087	2.13877	0.11338	0.92077	4.5314	1.02048		3.65087	1.88155	1.12578	0.92077	4.5314	1.02048		3.65087	0.48605	0.56649	0.92077	4.5314	1.02048
3.68155	2.18855	0.17898	0.6275	4.73971	0.69946		3.68155	1.95041	1.14998	0.6275	4.73971	0.69946		3.68155	0.55778	0.575	0.6275	4.73971	0.69946
3.71223	2.22477	0.26104	0.42847	4.96435	0.40006		3.71223	2.02289	1.1835	0.42847	4.96435	0.40006		3.71223	0.61583	0.58263	0.42847	4.96435	0.40006
3.74291	2.24869	0.33578	0.44083	5.21254	0.17362		3.74291	2.10744	1.23174	0.44083	5.21254	0.17362		3.74291	0.6584	0.58426	0.44083	5.21254	0.17362
3.77359	2.26199	0.39809	0.65205	5.48653	0.23703		3.77359	2.20931	1.29758	0.65205	5.48653	0.23703		3.77359	0.68538	0.57675	0.65205	5.48653	0.23703
3.80427	2.26681	0.44659	0.95031	5.78258	0.43065		3.80427	2.32929	1.38061	0.95031	5.78258	0.43065		3.80427	0.69844	0.55876	0.95031	5.78258	0.43065
3.83495	2.26602	0.48121	1.29464	6.09145	0.60519		3.83495	2.46369	1.4774	1.29464	6.09145	0.60519		3.83495	0.70124	0.53045	1.29464	6.09145	0.60519
3.86563	2.26369	0.50272	1.67224	6.39997	0.74577		3.86563	2.60543	1.58253	1.67224	6.39997	0.74577		3.86563	0.69949	0.4934	1.67224	6.39997	0.74577
3.89631	2.26541	0.51298	2.07325	6.69311	0.85291		3.89631	2.74565	1.68984	2.07325	6.69311	0.85291		3.89631	0.70066	0.45059	2.07325	6.69311	0.85291
3.92699	2.27852	0.51564	2.48554	6.95598	0.93196		3.92699	2.87525	1.79338	2.48554	6.95598	0.93196		3.92699	0.71276	0.40659	2.48554	6.95598	0.93196
3.95767	2.31179	0.51691	2.8946	7.17556	0.99101		3.95767	2.98608	1.88811	2.8946	7.17556	0.99101		3.95767	0.74227	0.36776	2.8946	7.17556	0.99101
3.98835	2.37429	0.52601	3.28479	7.34192	1.03955		3.98835	3.07172	1.97023	3.28479	7.34192	1.03955		3.98835	0.79196	0.34195	3.28479	7.34192	1.03955
4.01903	2.47379	0.55393	3.64079	7.44905	1.08662		4.01903	3.12793	2.03734	3.64079	7.44905	1.08662		4.01903	0.86001	0.33637	3.64079	7.44905	1.08662
4.04971	2.61482	0.60976	3.94899	7.49526	1.13888		4.04971	3.15281	2.08847	3.94899	7.49526	1.13888		4.04971	0.94109	0.35375	3.94899	7.49526	1.13888
4.08039	2.79746	0.69678	4.19855	7.48321	1.19913		4.08039	3.14678	2.12394	4.19855	7.48321	1.19913		4.08039	1.02817	0.39071	4.19855	7.48321	1.19913
4.11107	3.01726	0.81189	4.38216	7.41963	1.26605		4.11107	3.11242	2.14521	4.38216	7.41963	1.26605		4.11107	1.11407	0.44066	4.38216	7.41963	1.26605
4.14175	3.26603	0.94807	4.49644	7.31467	1.33504		4.14175	3.05413	2.15459	4.49644	7.31467	1.33504		4.14175	1.1923	0.49732	4.49644	7.31467	1.33504
4.17243	3.53312	1.09698	4.54201	7.18103	1.39988		4.17243	2.97771	2.15497	4.54201	7.18103	1.39988		4.17243	1.25749	0.5561	4.54201	7.18103	1.39988
4.20311	3.80671	1.25025	4.52324	7.03273	1.45418		4.20311	2.88981	2.14938	4.52324	7.03273	1.45418		4.20311	1.30559	0.61401	4.52324	7.03273	1.45418
4.23379	4.07473	1.40007	4.4477	6.88367	1.49254		4.23379	2.7973	2.14071	4.4477	6.88367	1.49254		4.23379	1.33396	0.66925	4.4477	6.88367	1.49254
4.26447	4.32559	1.53942	4.32539	6.74622	1.51117		4.26447	2.70658	2.13132	4.32539	6.74622	1.51117		4.26447	1.3414	0.72072	4.32539	6.74622	1.51117
4.29515	4.54872	1.66224	4.16777	6.62982	1.50825		4.29515	2.62295	2.12289	4.16777	6.62982	1.50825		4.29515	1.3282	0.76773	4.16777	6.62982	1.50825
4.32583	4.73491	1.76359	3.9868	6.54016	1.48391		4.32583	2.55009	2.11628	3.9868	6.54016	1.48391		4.32583	1.29611	0.80973	3.9868	6.54016	1.48391
4.35651	4.87661	1.83981	3.79383	6.47885	1.44016		4.35651	2.48987	2.11164	3.79383	6.47885	1.44016		4.35651	1.24826	0.84608	3.79383	6.47885	1.44016
4.38719	4.96817	1.8886	3.59877	6.44397	1.38063		4.38719	2.44238	2.10855	3.59877	6.44397	1.38063		4.38719	1.18902	0.87597	3.59877	6.44397	1.38063
4.41786	5.00596	1.90903	3.40928	6.43107	1.31011		4.41786	2.40641	2.10632	3.40928	6.43107	1.31011		4.41786	1.12375	0.89836	3.40928	6.43107	1.31011
4.44854	4.98847	1.90156	3.23047	6.43448	1.23404		4.44854	2.37995	2.10418	3.23047	6.43448	1.23404		4.44854	1.0583	0.912	3.23047	6.43448	1.23404
4.47922	4.91632	1.86786	3.06471	6.44845	1.15774		4.47922	2.36085	2.10154	3.06471	6.44845	1.15774		4.47922	0.99836	0.91555	3.06471	6.44845	1.15774
4.5099	4.79216	1.81071	2.91199	6.46805	1.08567		4.5099	2.34721	2.09807	2.91199	6.46805	1.08567		4.5099	0.94846	0.90772	2.91199	6.46805	1.08567
4.54058	4.62058	1.7337	2.7703	6.4895	1.02055		4.54058	2.33763	2.0937	2.7703	6.4895	1.02055		4.54058	0.91094	0.88736	2.7703	6.4895	1.02055
4.57126	4.40786	1.64103	2.63621	6.51012	0.96299		4.57126	2.33113	2.08857	2.63621	6.51012	0.96299		4.57126	0.88529	0.85367	2.63621	6.51012	0.96299
4.60194	4.16173	1.53717	2.50546	6.52798	0.91158		4.60194	2.32701	2.08285	2.50546	6.52798	0.91158		4.60194	0.86833	0.80633	2.50546	6.52798	0.91158
4.63262	3.89103	1.42662	2.3734	6.54136	0.8637		4.63262	2.32459	2.07659	2.3734	6.54136	0.8637		4.63262	0.85512	0.74553	2.3734	6.54136	0.8637
4.6633	3.60536	1.31365	2.23544	6.54827	0.81691		4.6633	2.32292	2.06955	2.23544	6.54827	0.81691		4.6633	0.84034	0.67214	2.23544	6.54827	0.81691
4.69398	3.31458	1.20214	2.0875	6.54607	0.7705		4.69398	2.32064	2.0611	2.0875	6.54607	0.7705		4.69398	0.81934	0.58766	2.0875	6.54607	0.7705
4.72466	3.02841	1.09539	1.92648	6.5313	0.72703		4.72466	2.31595	2.05021	1.92648	6.5313	0.72703		4.72466	0.78889	0.49436	1.92648	6.5313	0.72703
4.75534	2.75578	0.9961	1.75078	6.49982	0.69346		4.75534	2.30672	2.03549	1.75078	6.49982	0.69346		4.75534	0.74735	0.39542	1.75078	6.49982	0.69346
4.78602	2.50426	0.90633	1.56105	6.4471	0.68114		4.78602	2.29063	2.01532	1.56105	6.4471	0.68114		4.78602	0.6948	0.29556	1.56105	6.4471	0.68114
4.8167	2.27938	0.82749	1.3611	6.36864	0.70261		4.8167	2.26551	1.98802	1.3611	6.36864	0.70261		4.8167	0.63286	0.20366	1.3611	6.36864	0.70261
4.84738	2.08405	0.76026	1.15942	6.26046	0.76558		4.84738	2.22948	1.95202	1.15942	6.26046	0.76558		4.84738	0.56456	0.1426	1.15942	6.26046	0.76558
4.87806	1.91825	0.70457	0.9718	6.11955	0.8689		4.87806	2.18122	1.90604	0.9718	6.11955	0.8689		4.87806	0.4942	0.15155	0.9718	6.11955	0.8689
4.90874	1.7792	0.65945	0.82491	5.94424	1.00459		4.90874	2.12006	1.84921	0.82491	5.94424	1.00459		4.90874	0.42728	0.21487	0.82491	5.94424	1.00459
4.93942	1.66211	0.62303	0.75438	5.73439	1.16248		4.93942	2.04608	1.78115	0.75438	5.73439	1.16248		4.93942	0.37012	0.2917	0.75438	5.73439	1.16248
4.9701	1.56132	0.59268	0.7822	5.49152	1.33307		4.9701	1.96005	1.70204	0.7822	5.49152	1.33307		4.9701	0.32888	0.3661	0.7822	5.49152	1.33307
5.00078	1.47151	0.56531	0.89069	5.21873	1.50842		5.00078	1.86341	1.61257	0.89069	5.21873	1.50842		5.00078	0.30712	0.43282	0.89069	5.21873	1.50842
5.03146	1.38864	0.53774	1.04023	4.92058	1.68221		5.03146	1.75812	1.51393	1.04023	4.92058	1.68221		5.03146	0.30316	0.49003	1.04023	4.92058	1.68221
5.06214	1.31035	0.50713	1.19762	4.60279	1.84958		5.06214	1.64653	1.40777	1.19762	4.60279	1.84958		5.06214	0.31058	0.53748	1.19762	4.60279	1.84958
5.09282	1.23599	0.4713	1.34158	4.27196	2.00704		5.09282	1.53121	1.29604	1.34158	4.27196	2.00704		5.09282	0.32179	0.57592	1.34158	4.27196	2.00704
5.1235	1.16624	0.42885	1.45918	3.93517	2.1523		5.1235	1.41478	1.18096	1.45918	3.93517	2.1523		5.1235	0.33098	0.60678	1.45918	3.93517	2.1523
5.15418	1.10243	0.37937	1.54281	3.59968	2.28419		5.15418	1.29974	1.0649	1.54281	3.59968	2.28419		5.15418	0.33481	0.63189	1.54281	3.59968	2.28419
5.18486	1.0459	0.3235	1.5886	3.27247	2.4025		5.18486	1.18835	0.95028	1.5886	3.27247	2.4025		5.18486	0.33196	0.65328	1.5886	3.27247	2.4025
5.21553	0.99725	0.26319	1.59554	2.95992	2.50779		5.21553	1.08245	0.83948	1.59554	2.95992	2.50779		5.21553	0.32249	0.67286	1.59554	2.95992	2.50779
5.24621	0.95593	0.20262	1.56502	2.66749	2.60117		5.24621	0.98345	0.7348	1.56502	2.66749	2.60117		5.24621	0.30718	0.69223	1.56502	2.66749	2.60117
5.27689	0.92015	0.15105	1.50036	2.39937	2.68403		5.27689	0.89221	0.63833	1.50036	2.39937	2.68403		5.27689	0.28709	0.71258	1.50036	2.39937	2.68403
5.30757	0.8872	0.12826	1.40651	2.15823	2.75773		5.30757	0.80904	0.55191	1.40651	2.15823	2.75773		5.30757	0.26304	0.73458	1.40651	2.15823	2.75773
5.33825	0.854	0.15071	1.2897	1.94508	2.82343		5.33825	0.73377	0.47697	1.2897	1.94508	2.82343		5.33825	0.23544	0.75858	1.2897	1.94508	2.82343
5.36893	0.81769	0.20301	1.15721	1.7592	2.88178		5.36893	0.66576	0.41437	1.15721	1.7592	2.88178		5.36893	0.20424	0.78466	1.15721	1.7592	2.88178
5.39961	0.77612	0.26574	1.01715	1.59828	2.9329		5.39961	0.60407	0.36415	1.01715	1.59828	2.9329		5.39961	0.16933	0.81282	1.01715	1.59828	2.9329
5.43029	0.72814	0.33015	0.87837	1.45882	2.97627		5.43029	0.54755	0.32527	0.87837	1.45882	2.97627		5.43029	0.13175	0.84304	0.87837	1.45882	2.97627
5.46097	0.67372	0.39271	0.75046	1.33658	3.01082		5.46097	0.49498	0.29562	0.75046	1.33658	3.01082		5.46097	0.09752	0.87531	0.75046	1.33658	3.01082
5.49165	0.6139	0.45195	0.64338	1.22728	3.03505		5.49165	0.4452	0.27237	0.64338	1.22728	3.03505		5.49165	0.08746	0.90953	0.64338	1.22728	3.03505
5.52233	0.55069	0.50732	0.56597	1.12707	3.04723		5.52233	0.3972	0.25252	0.56597	1.12707	3.04723		5.52233	0.12208	0.94543	0.56597	1.12707	3.04723
5.55301	0.48695	0.55866	0.52245	1.033	3.04556		5.55301	0.35023	0.23352	0.52245	1.033	3.04556		5.55301	0.18585	0.98241	0.52245	1.033	3.04556
5.58369	0.42618	0.60592	0.50866	0.94327	3.02839		5.58369	0.30383	0.21353	0.50866	0.94327	3.02839		5.58369	0.2633	1.01949	0.50866	0.94327	3.02839
5.61437	0.37211	0.64892	0.5132	0.85741	2.9944		5.61437	0.25795	0.19152	0.5132	0.85741	2.9944		5.61437	0.34756	1.05533	0.5132	0.85741	2.9944
5.64505	0.32816	0.68726	0.52299	0.77635	2.94267		5.64505	0.21303	0.16724	0.52299	0.77635	2.94267		5.64505	0.43432	1.08827	0.52299	0.77635	2.94267
5.67573	0.29634	0.72025	0.52775	0.70253	2.8728		5.67573	0.17031	0.14118	0.52775	0.70253	2.8728		5.67573	0.51993	1.11647	0.52775	0.70253	2.8728
5.70641	0.27617	0.74698	0.5212	0.63992	2.78497		5.70641	0.1325	0.11462	0.5212	0.63992	2.78497		5.70641	0.60097	1.1381	0.5212	0.63992	2.78497
5.73709	0.26448	0.76645	0.50045	0.59364	2.67988		5.73709	0.10513	0.09012	0.50045	0.59364	2.67988		5.73709	0.67435	1.15148	0.50045	0.59364	2.67988
5.76777	0.25668	0.77769	0.46535	0.56889	2.55879		5.76777	0.09646	0.07259	0.46535	0.56889	2.55879		5.76777	0.73734	1.15523	0.46535	0.56889	2.55879
5.79845	0.24857	0.77993	0.41807	0.56884	2.42341		5.79845	0.109	0.06885	0.41807	0.56884	2.42341		5.79845	0.7878	1.14844	0.41807	0.56884	2.42341
5.82913	0.23749	0.77273	0.36304	0.59283	2.27587		5.82913	0.13452	0.08035	0.36304	0.59283	2.27587		5.82913	0.82428	1.13072	0.36304	0.59283	2.27587
5.85981	0.22281	0.75612	0.3076	0.63649	2.11861		5.85981	0.16448	0.10063	0.3076	0.63649	2.11861		5.85981	0.84609	1.10222	0.3076	0.63649	2.11861
5.89049	0.20609	0.73061	0.26301	0.69358	1.95432		5.89049	0.19421	0.1237	0.26301	0.69358	1.95432		5.89049	0.85339	1.06368	0.26301	0.69358	1.95432
5.92117	0.1912	0.69725	0.24332	0.75781	1.78589		5.92117	0.22135	0.14647	0.24332	0.75781	1.78589		5.92117	0.84714	1.01634	0.24332	0.75781	1.78589
5.95185	0.18402	0.65756	0.25634	0.82368	1.61628		5.95185	0.2446	0.16747	0.25634	0.82368	1.61628		5.95185	0.8291	0.9619	0.25634	0.82368	1.61628
5.98253	0.19023	0.61349	0.29487	0.88655	1.44856		5.98253	0.26315	0.18596	0.29487	0.88655	1.44856		5.98253	0.80163	0.90236	0.29487	0.88655	1.44856
6.0132	0.21158	0.56726	0.34491	0.94245	1.28579		6.0132	0.27651	0.20161	0.34491	0.94245	1.28579		6.0132	0.76758	0.83991	0.34491	0.94245	1.28579
6.04388	0.24499	0.52121	0.39554	0.98782	1.13107		6.04388	0.28432	0.21419	0.39554	0.98782	1.13107		6.04388	0.73002	0.77674	0.39554	0.98782	1.13107
6.07456	0.28542	0.47759	0.44015	1.01944	0.9875		6.07456	0.28634	0.22354	0.44015	1.01944	0.9875		6.07456	0.69193	0.71489	0.44015	1.01944	0.9875
6.10524	0.32834	0.43829	0.47497	1.03429	0.85814		6.10524	0.2824	0.2294	0.47497	1.03429	0.85814		6.10524	0.6559	0.65605	0.47497	1.03429	0.85814
6.13592	0.3703	0.40454	0.49789	1.02966	0.7459		6.13592	0.27239	0.23139	0.49789	1.02966	0.7459		6.13592	0.62379	0.60139	0.49789	1.02966	0.7459
6.1666	0.40883	0.37675	0.50779	1.00316	0.65328		6.1666	0.25628	0.22899	0.50779	1.00316	0.65328		6.1666	0.59657	0.55151	0.50779	1.00316	0.65328
6.19728	0.44225	0.35442	0.50405	0.95285	0.58171		6.19728	0.23423	0.22159	0.50405	0.95285	0.58171		6.19728	0.57423	0.50637	0.50405	0.95285	0.58171
6.22796	0.46942	0.3364	0.48628	0.87743	0.53084		6.22796	0.20668	0.20852	0.48628	0.87743	0.53084		6.22796	0.55606	0.46543	0.48628	0.87743	0.53084
6.25864	0.48966	0.32121	0.45418	0.77636	0.49797		6.25864	0.17475	0.18916	0.45418	0.77636	0.49797		6.25864	0.54093	0.4278	0.45418	0.77636	0.49797
6.28932	0.5026	0.30747	0.40752	0.6501	0.47835		6.28932	0.14096	0.16309	0.40752	0.6501	0.47835		6.28932	0.5277	0.3925	0.40752	0.6501	0.47835
6.32	0.5081	0.29419	0.34621	0.50046	0.46638		6.32	0.11147	0.13019	0.34621	0.50046	0.46638		6.32	0.51549	0.35865	0.34621	0.50046	0.46638
6.35068	0.50613	0.28086	0.27057	0.33175	0.45692		6.35068	0.0995	0.09096	0.27057	0.33175	0.45692		6.35068	0.50383	0.32568	0.27057	0.33175	0.45692
6.38136	0.49674	0.26749	0.18175	0.16031	0.44604		6.38136	0.11734	0.04814	0.18175	0.16031	0.44604		6.38136	0.49266	0.29342	0.18175	0.16031	0.44604
6.41204	0.47993	0.25444	0.08402	0.13761	0.43124		6.41204	0.15823	0.03067	0.08402	0.13761	0.43124		6.41204	0.48223	0.26216	0.08402	0.13761	0.43124
6.44272	0.45574	0.24229	0.05215	0.32455	0.41127		6.44272	0.20984	0.07631	0.05215	0.32455	0.41127		6.44272	0.47306	0.23268	0.05215	0.32455	0.41127
6.4734	0.42417	0.23169	0.16039	0.53986	0.38588		6.4734	0.26503	0.13471	0.16039	0.53986	0.38588		6.4734	0.46586	0.20627	0.16039	0.53986	0.38588
6.50408	0.38526	0.22319	0.28012	0.75678	0.35565		6.50408	0.31971	0.19567	0.28012	0.75678	0.35565		6.50408	0.46152	0.18471	0.28012	0.75678	0.35565
6.53476	0.33917	0.21713	0.39838	0.96567	0.32176		6.53476	0.37103	0.2561	0.39838	0.96567	0.32176		6.53476	0.46115	0.16994	0.39838	0.96567	0.32176
6.56544	0.28626	0.21366	0.50885	1.15882	0.28595		6.56544	0.41667	0.31349	0.50885	1.15882	0.28595		6.56544	0.46602	0.1634	0.50885	1.15882	0.28595
6.59612	0.22729	0.2127	0.60561	1.32922	0.25045		6.59612	0.4547	0.36541	0.60561	1.32922	0.25045		6.59612	0.47743	0.1651	0.60561	1.32922	0.25045
6.6268	0.16376	0.21407	0.68305	1.47045	0.21806		6.6268	0.48354	0.4096	0.68305	1.47045	0.21806		6.6268	0.49644	0.17335	0.68305	1.47045	0.21806
6.65748	0.09988	0.21751	0.7362	1.57693	0.19207		6.65748	0.50197	0.44394	0.7362	1.57693	0.19207		6.65748	0.52353	0.18548	0.7362	1.57693	0.19207
6.68816	0.05765	0.22274	0.76104	1.64405	0.1757		6.68816	0.50924	0.46663	0.76104	1.64405	0.1757		6.68816	0.55835	0.19882	0.76104	1.64405	0.1757
6.71884	0.09154	0.22942	0.75492	1.66845	0.1708		6.71884	0.50507	0.47626	0.75492	1.66845	0.1708		6.71884	0.59967	0.21117	0.75492	1.66845	0.1708
6.74952	0.16043	0.23722	0.71682	1.64808	0.17647		6.74952	0.48971	0.47186	0.71682	1.64808	0.17647		6.74952	0.64554	0.22093	0.71682	1.64808	0.17647
6.7802	0.2343	0.24572	0.64769	1.58236	0.18955		6.7802	0.46403	0.45296	0.64769	1.58236	0.18955		6.7802	0.69356	0.22707	0.64769	1.58236	0.18955
6.81087	0.30694	0.25451	0.551	1.47215	0.20648		6.81087	0.42956	0.41965	0.551	1.47215	0.20648		6.81087	0.74122	0.22921	0.551	1.47215	0.20648
6.84155	0.37554	0.26316	0.43403	1.3198	0.22451		6.84155	0.38867	0.37257	0.43403	1.3198	0.22451		6.84155	0.78616	0.2277	0.43403	1.3198	0.22451
6.87223	0.43811	0.27127	0.313	1.12896	0.24196		6.87223	0.34478	0.3129	0.313	1.12896	0.24196		6.87223	0.82646	0.22383	0.313	1.12896	0.24196
6.90291	0.4931	0.27853	0.23237	0.90452	0.25794		6.90291	0.30278	0.24237	0.23237	0.90452	0.25794		6.90291	0.86077	0.22	0.23237	0.90452	0.25794
6.93359	0.53936	0.28473	0.26753	0.65231	0.27208		6.93359	0.2694	0.16347	0.26753	0.65231	0.27208		6.93359	0.88853	0.21977	0.26753	0.65231	0.27208
6.96427	0.5762	0.28972	0.39544	0.37893	0.2844		6.96427	0.2524	0.08124	0.39544	0.37893	0.2844		6.96427	0.90997	0.22718	0.39544	0.37893	0.2844
6.99495	0.60338	0.2935	0.55086	0.09145	0.29506		6.99495	0.25693	0.04364	0.55086	0.09145	0.29506		6.99495	0.92616	0.24529	0.55086	0.09145	0.29506
7.02563	0.62118	0.29609	0.70563	0.20296	0.30437		7.02563	0.28153	0.12047	0.70563	0.20296	0.30437		7.02563	0.93884	0.27489	0.70563	0.20296	0.30437
7.05631	0.63036	0.29761	0.84704	0.49709	0.31268		7.05631	0.31956	0.21087	0.84704	0.49709	0.31268		7.05631	0.95017	0.31438	0.84704	0.49709	0.31268
7.08699	0.63213	0.29817	0.96752	0.78425	0.32033		7.08699	0.36391	0.30005	0.96752	0.78425	0.32033		7.08699	0.96239	0.36091	0.96752	0.78425	0.32033
7.11767	0.6281	0.2979	1.06211	1.05834	0.32762		7.11767	0.40932	0.38469	1.06211	1.05834	0.32762		7.11767	0.97734	0.41128	1.06211	1.05834	0.32762
7.14835	0.62011	0.29693	1.12785	1.31406	0.3348		7.14835	0.45236	0.46268	1.12785	1.31406	0.3348		7.14835	0.99605	0.46255	1.12785	1.31406	0.3348
7.17903	0.61012	0.29538	1.16345	1.54711	0.34202		7.17903	0.49095	0.53249	1.16345	1.54711	0.34202		7.17903	1.01848	0.51212	1.16345	1.54711	0.34202
7.20971	0.59993	0.29339	1.16915	1.75422	0.3493		7.20971	0.52397	0.59305	1.16915	1.75422	0.3493		7.20971	1.0435	0.55778	1.16915	1.75422	0.3493
7.24039	0.591	0.29109	1.14653	1.93321	0.35652		7.24039	0.55091	0.6437	1.14653	1.93321	0.35652		7.24039	1.06912	0.59779	1.14653	1.93321	0.35652
7.27107	0.58427	0.28858	1.09828	2.0829	0.36341		7.27107	0.57178	0.68417	1.09828	2.0829	0.36341		7.27107	1.09286	0.63085	1.09828	2.0829	0.36341
7.30175	0.58005	0.28598	1.02799	2.20305	0.36954		7.30175	0.58689	0.71451	1.02799	2.20305	0.36954		7.30175	1.11213	0.65611	1.02799	2.20305	0.36954
7.33243	0.5781	0.28334	0.93992	2.29418	0.37439		7.33243	0.59682	0.73501	0.93992	2.29418	0.37439		7.33243	1.12463	0.67319	0.93992	2.29418	0.37439
7.36311	0.57779	0.28064	0.83885	2.3574	0.37739		7.36311	0.60224	0.74612	0.83885	2.3574	0.37739		7.36311	1.12856	0.6822	0.83885	2.3574	0.37739
7.39379	0.57835	0.27777	0.73008	2.39417	0.37797		7.39379	0.60388	0.74835	0.73008	2.39417	0.37797		7.39379	1.12283	0.68364	0.73008	2.39417	0.37797
7.42447	0.57913	0.27454	0.61956	2.40618	0.37565		7.42447	0.60246	0.7422	0.61956	2.40618	0.37565		7.42447	1.10708	0.67845	0.61956	2.40618	0.37565
7.45515	0.57976	0.27064	0.51437	2.39513	0.37007		7.45515	0.59858	0.72812	0.51437	2.39513	0.37007		7.45515	1.08168	0.66782	0.51437	2.39513	0.37007
7.48583	0.58024	0.26575	0.42356	2.36264	0.36108		7.48583	0.59276	0.70645	0.42356	2.36264	0.36108		7.48583	1.04764	0.6532	0.42356	2.36264	0.36108
7.51651	0.58093	0.25951	0.35841	2.31019	0.34876		7.51651	0.58534	0.67747	0.35841	2.31019	0.34876		7.51651	1.00644	0.6361	0.35841	2.31019	0.34876
7.54719	0.58241	0.25164	0.32903	2.23915	0.33344		7.54719	0.57655	0.64142	0.32903	2.23915	0.33344		7.54719	0.95991	0.61799	0.32903	2.23915	0.33344
7.57787	0.58528	0.24192	0.33524	2.15079	0.31573		7.57787	0.56645	0.59855	0.33524	2.15079	0.31573		7.57787	0.91002	0.60015	0.33524	2.15079	0.31573
7.60854	0.58999	0.23026	0.36379	2.04643	0.29649		7.60854	0.55501	0.54917	0.36379	2.04643	0.29649		7.60854	0.85865	0.58355	0.36379	2.04643	0.29649
7.63922	0.59654	0.21673	0.39837	1.92756	0.27682		7.63922	0.54208	0.49375	0.39837	1.92756	0.27682		7.63922	0.80747	0.56873	0.39837	1.92756	0.27682
7.6699	0.60445	0.20153	0.42697	1.79595	0.258		7.6699	0.52745	0.43298	0.42697	1.79595	0.258		7.6699	0.75775	0.55582	0.42697	1.79595	0.258
7.70058	0.6127	0.18499	0.44224	1.6538	0.24142		7.70058	0.51088	0.36772	0.44224	1.6538	0.24142		7.70058	0.71037	0.54454	0.44224	1.6538	0.24142
7.73126	0.61988	0.16758	0.44007	1.50382	0.22839		7.73126	0.49212	0.29909	0.44007	1.50382	0.22839		7.73126	0.66576	0.53434	0.44007	1.50382	0.22839
7.76194	0.62433	0.14987	0.41856	1.34937	0.21997		7.76194	0.47092	0.22843	0.41856	1.34937	0.21997		7.76194	0.62403	0.52451	0.41856	1.34937	0.21997
7.79262	0.62439	0.13251	0.37753	1.19455	0.21676		7.79262	0.44713	0.15723	0.37753	1.19455	0.21676		7.79262	0.58506	0.51429	0.37753	1.19455	0.21676
7.8233	0.61852	0.11624	0.31823	1.04433	0.21878		7.8233	0.42066	0.08712	0.31823	1.04433	0.21878		7.8233	0.54866	0.50299	0.31823	1.04433	0.21878
7.85398	0.6055	0.1019	0.2433	0.90473	0.22557		7.85398	0.39156	0.02039	0.2433	0.90473	0.22557		7.85398	0.51462	0.49005	0.2433	0.90473	0.22557
7.88466	0.58452	0.09043	0.15718	0.78293	0.23638		7.88466	0.36004	0.04448	0.15718	0.78293	0.23638		7.88466	0.48276	0.47506	0.15718	0.78293	0.23638
7.91534	0.55519	0.08281	0.07174	0.68688	0.25037		7.91534	0.32649	0.10184	0.07174	0.68688	0.25037		7.91534	0.45291	0.45774	0.07174	0.68688	0.25037
7.94602	0.51763	0.07975	0.07308	0.62369	0.26674		7.94602	0.29154	0.15248	0.07308	0.62369	0.26674		7.94602	0.42484	0.43795	0.07308	0.62369	0.26674
7.9767	0.47241	0.08134	0.16339	0.5962	0.28473		7.9767	0.25604	0.19522	0.16339	0.5962	0.28473		7.9767	0.39825	0.41563	0.16339	0.5962	0.28473
8.00738	0.42051	0.08691	0.25899	0.60019	0.30355		8.00738	0.22119	0.22937	0.25899	0.60019	0.30355		8.00738	0.37273	0.39081	0.25899	0.60019	0.30355
8.03806	0.36331	0.09543	0.34855	0.6258	0.32235		8.03806	0.18856	0.25458	0.34855	0.6258	0.32235		8.03806	0.34783	0.36357	0.34855	0.6258	0.32235
8.06874	0.30247	0.10583	0.42826	0.6622	0.3402		8.06874	0.16023	0.27085	0.42826	0.6622	0.3402		8.06874	0.32322	0.33405	0.42826	0.6622	0.3402
8.09942	0.2399	0.11724	0.49636	0.7008	0.35613		8.09942	0.13873	0.27854	0.49636	0.7008	0.35613		8.09942	0.29885	0.30244	0.49636	0.7008	0.35613
8.1301	0.1778	0.129	0.55275	0.73608	0.36916		8.1301	0.12646	0.27832	0.55275	0.73608	0.36916		8.1301	0.27508	0.269	0.55275	0.73608	0.36916
8.16078	0.11893	0.14057	0.59886	0.76509	0.37837		8.16078	0.12418	0.27113	0.59886	0.76509	0.37837		8.16078	0.25284	0.23409	0.59886	0.76509	0.37837
8.19146	0.069	0.15153	0.63747	0.78669	0.38297		8.19146	0.13004	0.25815	0.63747	0.78669	0.38297		8.19146	0.23359	0.19822	0.63747	0.78669	0.38297
8.22214	0.04904	0.16158	0.67214	0.80099	0.38239		8.22214	0.14068	0.24069	0.67214	0.80099	0.38239		8.22214	0.21906	0.16218	0.67214	0.80099	0.38239
8.25282	0.07523	0.1705	0.70648	0.80889	0.3763		8.25282	0.15307	0.22015	0.70648	0.80889	0.3763		8.25282	0.21067	0.12734	0.70648	0.80889	0.3763
8.2835	0.11453	0.1782	0.74319	0.81181	0.36469		8.2835	0.16524	0.19794	0.74319	0.81181	0.36469		8.2835	0.20872	0.09642	0.74319	0.81181	0.36469
8.31418	0.15411	0.18468	0.7833	0.81136	0.34785		8.31418	0.17621	0.17541	0.7833	0.81136	0.34785		8.31418	0.21203	0.07537	0.7833	0.81136	0.34785
8.34486	0.19284	0.19008	0.8259	0.80921	0.32638		8.34486	0.18564	0.15379	0.8259	0.80921	0.32638		8.34486	0.21828	0.07311	0.8259	0.80921	0.32638
8.37554	0.23214	0.19462	0.86841	0.80693	0.30119		8.37554	0.19364	0.13411	0.86841	0.80693	0.30119		8.37554	0.22484	0.09001	0.86841	0.80693	0.30119
8.40621	0.27418	0.19862	0.90723	0.80586	0.27343		8.40621	0.20052	0.11722	0.90723	0.80586	0.27343		8.40621	0.22952	0.11667	0.90723	0.80586	0.27343
8.43689	0.32101	0.20246	0.93851	0.80706	0.2445		8.43689	0.20666	0.10369	0.93851	0.80706	0.2445		8.43689	0.231	0.14634	0.93851	0.80706	0.2445
8.46757	0.37412	0.20656	0.95873	0.81126	0.21598		8.46757	0.21233	0.0939	0.95873	0.81126	0.21598		8.46757	0.22914	0.17596	0.95873	0.81126	0.21598
8.49825	0.43406	0.21135	0.96522	0.81888	0.18963		8.49825	0.2177	0.08797	0.96522	0.81888	0.18963		8.49825	0.22522	0.20414	0.96522	0.81888	0.18963
8.52893	0.50051	0.21721	0.95634	0.83003	0.16736		8.52893	0.2227	0.08584	0.95634	0.83003	0.16736		8.52893	0.22206	0.2302	0.95634	0.83003	0.16736
8.55961	0.57241	0.22447	0.93163	0.84453	0.15121		8.55961	0.22711	0.08726	0.93163	0.84453	0.15121		8.55961	0.22382	0.25385	0.93163	0.84453	0.15121
8.59029	0.64818	0.23338	0.89181	0.86198	0.14297		8.59029	0.23064	0.09181	0.89181	0.86198	0.14297		8.59029	0.23495	0.27505	0.89181	0.86198	0.14297
8.62097	0.72597	0.24407	0.83872	0.88182	0.14372		8.62097	0.23292	0.09894	0.83872	0.88182	0.14372		8.62097	0.25819	0.29395	0.83872	0.88182	0.14372
8.65165	0.80385	0.25655	0.77516	0.90333	0.15331		8.65165	0.23368	0.10799	0.77516	0.90333	0.15331		8.65165	0.29347	0.31084	0.77516	0.90333	0.15331
8.68233	0.87988	0.27074	0.70482	0.92573	0.17072		8.68233	0.23275	0.11831	0.70482	0.92573	0.17072		8.68233	0.33839	0.32608	0.70482	0.92573	0.17072
8.71301	0.9523	0.28641	0.63217	0.94816	0.19465		8.71301	0.23009	0.12925	0.63217	0.94816	0.19465		8.71301	0.38971	0.34005	0.63217	0.94816	0.19465
8.74369	1.01954	0.30328	0.56228	0.96978	0.2239		8.74369	0.2258	0.14024	0.56228	0.96978	0.2239		8.74369	0.44424	0.35311	0.56228	0.96978	0.2239
8.77437	1.08031	0.32098	0.50066	0.98974	0.25738		8.77437	0.22011	0.15078	0.50066	0.98974	0.25738		8.77437	0.49923	0.36549	0.50066	0.98974	0.25738
8.80505	1.13357	0.33911	0.45263	1.0072	0.294		8.80505	0.21328	0.1605	0.45263	1.0072	0.294		8.80505	0.55242	0.37733	0.45263	1.0072	0.294
8.83573	1.17862	0.35723	0.42202	1.02135	0.33256		8.83573	0.20558	0.1691	0.42202	1.02135	0.33256		8.83573	0.60206	0.38863	0.42202	1.02135	0.33256
8.86641	1.215	0.3749	0.40945	1.03141	0.37177		8.86641	0.19719	0.17638	0.40945	1.03141	0.37177		8.86641	0.64678	0.39928	0.40945	1.03141	0.37177
8.89709	1.24253	0.39173	0.41169	1.0366	0.41028		8.89709	0.18816	0.18218	0.41169	1.0366	0.41028		8.89709	0.68562	0.40917	0.41169	1.0366	0.41028
8.92777	1.26123	0.40733	0.42286	1.03618	0.44678		8.92777	0.17838	0.18643	0.42286	1.03618	0.44678		8.92777	0.71791	0.41818	0.42286	1.03618	0.44678
8.95845	1.27132	0.42139	0.43673	1.02945	0.48006		8.95845	0.16758	0.18902	0.43673	1.02945	0.48006		8.95845	0.74324	0.42632	0.43673	1.02945	0.48006
8.98913	1.27314	0.43362	0.44808	1.01577	0.50907		8.98913	0.15543	0.18989	0.44808	1.01577	0.50907		8.98913	0.76138	0.43377	0.44808	1.01577	0.50907
9.01981	1.26713	0.44382	0.45312	0.99458	0.533		9.01981	0.14157	0.18897	0.45312	0.99458	0.533		9.01981	0.77227	0.44089	0.45312	0.99458	0.533
9.05049	1.2538	0.45181	0.44938	0.96551	0.55134		9.05049	0.12574	0.18617	0.44938	0.96551	0.55134		9.05049	0.77593	0.44828	0.44938	0.96551	0.55134
9.08117	1.23371	0.45751	0.43549	0.92834	0.56383		9.08117	0.1079	0.18142	0.43549	0.92834	0.56383		9.08117	0.77251	0.45664	0.43549	0.92834	0.56383
9.11185	1.20748	0.46085	0.41095	0.88314	0.57052		9.11185	0.08836	0.17472	0.41095	0.88314	0.57052		9.11185	0.7623	0.46675	0.41095	0.88314	0.57052
9.14253	1.17581	0.46184	0.37604	0.83029	0.57169		9.14253	0.06816	0.16609	0.37604	0.83029	0.57169		9.14253	0.7457	0.47926	0.37604	0.83029	0.57169
9.17321	1.13946	0.46056	0.33173	0.77055	0.56783		9.17321	0.05015	0.15564	0.33173	0.77055	0.56783		9.17321	0.72338	0.49457	0.33173	0.77055	0.56783
9.20388	1.09934	0.45714	0.27961	0.70511	0.55953		9.20388	0.04161	0.14357	0.27961	0.70511	0.55953		9.20388	0.69625	0.51273	0.27961	0.70511	0.55953
9.23456	1.05649	0.4518	0.22182	0.63564	0.54747		9.23456	0.05002	0.13018	0.22182	0.63564	0.54747		9.23456	0.66556	0.53335	0.22182	0.63564	0.54747
9.26524	1.01211	0.44481	0.16106	0.56439	0.53227		9.26524	0.06983	0.11587	0.16106	0.56439	0.53227		9.26524	0.63297	0.55564	0.16106	0.56439	0.53227
9.29592	0.96754	0.43652	0.10095	0.49425	0.51452		9.29592	0.09336	0.1011	0.10095	0.49425	0.51452		9.29592	0.60053	0.57851	0.10095	0.49425	0.51452
9.3266	0.92422	0.42733	0.04955	0.42887	0.49468		9.3266	0.11706	0.0864	0.04955	0.42887	0.49468		9.3266	0.57068	0.60067	0.04955	0.42887	0.49468
9.35728	0.88361	0.41767	0.04383	0.3727	0.47313		9.35728	0.13913	0.07231	0.04383	0.3727	0.47313		9.35728	0.54608	0.62075	0.04383	0.3727	0.47313
9.38796	0.84701	0.40794	0.08193	0.33059	0.45015		9.38796	0.15848	0.05938	0.08193	0.33059	0.45015		9.38796	0.52929	0.63742	0.08193	0.33059	0.45015
9.41864	0.81546	0.39851	0.11972	0.30629	0.426		9.41864	0.17433	0.04805	0.11972	0.30629	0.426		9.41864	0.52231	0.64946	0.11972	0.30629	0.426
9.44932	0.78955	0.38963	0.14908	0.30022	0.40096		9.44932	0.18618	0.03863	0.14908	0.30022	0.40096		9.44932	0.52614	0.65581	0.14908	0.30022	0.40096
9.48	0.76929	0.38142	0.16817	0.30845	0.37536		9.48	0.19376	0.03125	0.16817	0.30845	0.37536		9.48	0.54052	0.65564	0.16817	0.30845	0.37536
9.51068	0.75413	0.37384	0.17672	0.32468	0.34962		9.51068	0.19701	0.02581	0.17672	0.32468	0.34962		9.51068	0.56405	0.64835	0.17672	0.32468	0.34962
9.54136	0.74301	0.36672	0.17544	0.34312	0.3242		9.54136	0.19611	0.02227	0.17544	0.34312	0.3242		9.54136	0.59469	0.63357	0.17544	0.34312	0.3242
9.57204	0.7346	0.35976	0.16594	0.35977	0.29959		9.57204	0.19145	0.02099	0.16594	0.35977	0.29959		9.57204	0.63014	0.61122	0.16594	0.35977	0.29959
9.60272	0.72752	0.35262	0.15073	0.37258	0.27618		9.60272	0.1836	0.0227	0.15073	0.37258	0.27618		9.60272	0.66821	0.58143	0.15073	0.37258	0.27618
9.6334	0.72054	0.34495	0.13331	0.38112	0.25423		9.6334	0.1733	0.02774	0.13331	0.38112	0.25423		9.6334	0.70697	0.5446	0.13331	0.38112	0.25423
9.66408	0.71277	0.33648	0.11818	0.38627	0.2338		9.66408	0.1614	0.03561	0.11818	0.38627	0.2338		9.66408	0.74473	0.50136	0.11818	0.38627	0.2338
9.69476	0.70379	0.32703	0.11011	0.38997	0.21474		9.69476	0.14885	0.0455	0.11011	0.38997	0.21474		9.69476	0.78006	0.45258	0.11011	0.38997	0.21474
9.72544	0.69364	0.31656	0.11176	0.39483	0.19683		9.72544	0.13658	0.05665	0.11176	0.39483	0.19683		9.72544	0.81176	0.39938	0.11176	0.39483	0.19683
9.75612	0.6828	0.30519	0.12164	0.40368	0.17995		9.75612	0.12546	0.06841	0.12164	0.40368	0.17995		9.75612	0.83885	0.34319	0.12164	0.40368	0.17995
9.7868	0.67211	0.29317	0.1358	0.41884	0.16442		9.7868	0.11615	0.08017	0.1358	0.41884	0.16442		9.7868	0.86058	0.28588	0.1358	0.41884	0.16442
9.81748	0.6626	0.28084	0.15089	0.44158	0.15122		9.81748	0.10897	0.0914	0.15089	0.44158	0.15122		9.81748	0.87649	0.23016	0.15089	0.44158	0.15122
9.84816	0.6553	0.26866	0.16524	0.4718	0.14214		9.84816	0.10389	0.10161	0.16524	0.4718	0.14214		9.84816	0.88643	0.18051	0.16524	0.4718	0.14214
9.87884	0.65103	0.25709	0.17866	0.50823	0.13945		9.87884	0.10047	0.11045	0.17866	0.50823	0.13945		9.87884	0.89059	0.14487	0.17866	0.50823	0.13945
9.90952	0.65019	0.24656	0.19206	0.54885	0.14471		9.90952	0.09811	0.1176	0.19206	0.54885	0.14471		9.90952	0.88958	0.13422	0.19206	0.54885	0.14471
9.9402	0.65271	0.23747	0.20691	0.5914	0.15763		9.9402	0.09619	0.1229	0.20691	0.5914	0.15763		9.9402	0.88432	0.15142	0.20691	0.5914	0.15763
9.97088	0.658	0.23006	0.22469	0.63367	0.17614		9.97088	0.09419	0.12625	0.22469	0.63367	0.17614		9.97088	0.87605	0.18578	0.22469	0.63367	0.17614

## Sheet: Fig 2c
Fig 2c Quasi in-situ Cu 2p XPS spectra of 2Cu/AlOOH-900 treated in O2, Ar-H2O and O2-H2O for 4 h, 8 h, 16 h and 24 h.
2Cu/AlOOOH-900 in O2 - Fresh									2Cu/AlOOOH-900 in O2 - 4 h											2Cu/AlOOOH-900 in O2 - 8 h											2Cu/AlOOOH-900 in O2 - 16 h											2Cu/AlOOOH-900 in O2 - 24 h
B.E.	CPS	Cu 2p	Cu 2p	Cu 2p	Cu 2p	Background CPS	Envelope CPS		B.E.	CPS	Cu2p	Cu2p	Cu2p	Cu2p	Cu2p	Cu2p	Background CPS	Envelope CPS		B.E.	CPS	Cu2p	Cu2p	Cu2p	Cu2p	Cu2p	Cu2p	Background CPS	Envelope CPS		B.E.	CPS	Cu2p	Cu2p	Cu2p	Cu2p	Cu2p	Cu2p	Background CPS	Envelope CPS		B.E.	CPS	Cu2p	Cu2p	Cu2p	Cu2p	Cu2p	Cu2p
972.428	34778.4	34778.4	34778.4	34778.4	34778.4	34778.4	34778.4		973.37	35875.6	35875.6	35875.6	35875.6	35875.6	35875.6	35875.7	35875.6	35875.7		973.37	35412.7	35412.7	35412.7	35412.7	35412.7	35412.7	35413.2	35412.7	35413.2		973.37	33487.3	33487.3	33487.3	33487.3	33487.3	33487.3	33493.6	33487.3	33493.6		973.37	34727.1	34727.1	34727.1	34727.1	34727.1	34727.1	34732.6
972.328	34861.3	34861.3	34861.3	34861.3	34861.3	34861.3	34861.3		973.27	35963.1	35963.1	35963.1	35963.1	35963.1	35963.1	35963.2	35963.1	35963.2		973.27	35506.7	35506.7	35506.7	35506.7	35506.7	35506.7	35507.2	35506.7	35507.2		973.27	33480.7	33480.7	33480.7	33480.7	33480.7	33480.7	33487.2	33480.7	33487.2		973.27	34587.8	34587.8	34587.8	34587.8	34587.8	34587.8	34593.6
972.228	34845.1	34845.1	34845.1	34845.1	34845.1	34845.1	34845.1		973.17	36017.1	36017.1	36017.1	36017.1	36017.1	36017.1	36017.2	36017.1	36017.2		973.17	35577.8	35577.8	35577.8	35577.8	35577.8	35577.8	35578.4	35577.8	35578.4		973.17	33550	33550	33550	33550	33550	33550	33556.9	33550	33556.9		973.17	34628.2	34628.2	34628.2	34628.2	34628.2	34628.2	34634.4
972.128	34855.6	34855.6	34855.6	34855.6	34855.6	34855.6	34855.6		973.07	35867.1	35867.1	35867.1	35867.1	35867.1	35867.1	35867.3	35867.1	35867.3		973.07	35450.7	35450.7	35450.7	35450.7	35450.7	35450.7	35451.3	35450.7	35451.3		973.07	33513.1	33513.1	33513.1	33513.1	33513.1	33513.1	33520.4	33513.1	33520.4		973.07	34532.7	34532.7	34532.7	34532.7	34532.7	34532.7	34539.2
972.028	34743.6	34743.6	34743.6	34743.6	34743.6	34743.6	34743.6		972.97	35919.3	35919.3	35919.3	35919.3	35919.3	35919.3	35919.5	35919.3	35919.5		972.97	35501.3	35501.3	35501.3	35501.3	35501.3	35501.3	35502	35501.3	35502		972.97	33599.1	33599.1	33599.1	33599.1	33599.1	33599.1	33606.9	33599.1	33606.9		972.97	34619.8	34619.8	34619.8	34619.8	34619.8	34619.8	34626.6
971.928	34750.4	34750.4	34750.4	34750.4	34750.4	34750.4	34750.4		972.87	36052.7	36052.7	36052.7	36052.7	36052.7	36052.7	36052.9	36052.7	36052.9		972.87	35686	35686	35686	35686	35686	35686	35686.8	35686	35686.8		972.87	33532	33532	33532	33532	33532	33532	33540.2	33532	33540.2		972.87	34568	34568	34568	34568	34568	34568	34575.2
971.828	34718	34718	34718	34718	34718	34718	34718		972.77	35984.7	35984.7	35984.7	35984.7	35984.7	35984.7	35984.9	35984.7	35984.9		972.77	35598.9	35598.9	35598.9	35598.9	35598.9	35598.9	35599.7	35598.9	35599.7		972.77	33541.6	33541.6	33541.6	33541.6	33541.6	33541.6	33550.2	33541.6	33550.2		972.77	34617.6	34617.6	34617.6	34617.6	34617.6	34617.6	34625.2
971.728	34652.9	34652.9	34652.9	34652.9	34652.9	34652.9	34652.9		972.67	36000.2	36000.2	36000.2	36000.2	36000.2	36000.2	36000.5	36000.2	36000.5		972.67	35533.1	35533.1	35533.1	35533.1	35533.1	35533.1	35534	35533.1	35534		972.67	33479.3	33479.3	33479.3	33479.3	33479.3	33479.3	33488.5	33479.3	33488.5		972.67	34738	34738	34738	34738	34738	34738	34746.1
971.628	34763.1	34763.1	34763.1	34763.1	34763.1	34763.1	34763.1		972.57	35990.7	35990.7	35990.7	35990.7	35990.7	35990.7	35990.9	35990.7	35990.9		972.57	35628	35628	35628	35628	35628	35628	35629	35628	35629		972.57	33505.1	33505.1	33505.1	33505.1	33505.1	33505.1	33514.8	33505.1	33514.8		972.57	34730.9	34730.9	34730.9	34730.9	34730.9	34730.9	34739.4
971.528	34747.6	34747.6	34747.6	34747.6	34747.6	34747.6	34747.6		972.47	35942.9	35942.9	35942.9	35942.9	35942.9	35942.9	35943.2	35942.9	35943.2		972.47	35521.6	35521.6	35521.6	35521.6	35521.6	35521.6	35522.6	35521.6	35522.6		972.47	33500.4	33500.4	33500.4	33500.4	33500.4	33500.4	33510.6	33500.4	33510.6		972.47	34605.6	34605.6	34605.6	34605.6	34605.6	34605.6	34614.6
971.428	34772.2	34772.2	34772.2	34772.2	34772.2	34772.2	34772.2		972.37	35907.3	35907.3	35907.3	35907.3	35907.3	35907.3	35907.7	35907.3	35907.7		972.37	35365.3	35365.3	35365.3	35365.3	35365.3	35365.3	35366.5	35365.3	35366.5		972.37	33452.9	33452.9	33452.9	33452.9	33452.9	33452.9	33463.6	33452.9	33463.6		972.37	34482.7	34482.7	34482.7	34482.7	34482.7	34482.7	34492.2
971.328	34804.2	34804.2	34804.2	34804.2	34804.2	34804.2	34804.2		972.27	35881.3	35881.3	35881.3	35881.3	35881.3	35881.3	35881.7	35881.3	35881.7		972.27	35472	35472	35472	35472	35472	35472	35473.2	35472	35473.2		972.27	33468.9	33468.9	33468.9	33468.9	33468.9	33468.9	33480.2	33468.9	33480.2		972.27	34546	34546	34546	34546	34546	34546	34556.1
971.228	34730	34730	34730	34730	34730	34730	34730		972.17	35881.8	35881.8	35881.8	35881.8	35881.8	35881.8	35882.2	35881.8	35882.2		972.17	35328.4	35328.4	35328.4	35328.4	35328.4	35328.4	35329.8	35328.4	35329.8		972.17	33500.2	33500.2	33500.2	33500.2	33500.2	33500.2	33512.2	33500.2	33512.2		972.17	34520.4	34520.4	34520.4	34520.4	34520.4	34520.4	34531.1
971.128	34659.1	34659.1	34659.1	34659.1	34659.1	34659.1	34659.1		972.07	35791.6	35791.6	35791.6	35791.6	35791.6	35791.6	35792	35791.6	35792		972.07	35390	35390	35390	35390	35390	35390	35391.4	35390	35391.4		972.07	33424.2	33424.2	33424.2	33424.2	33424.2	33424.2	33436.8	33424.2	33436.8		972.07	34501.8	34501.8	34501.8	34501.8	34501.8	34501.8	34513
971.028	34705.6	34705.6	34705.6	34705.6	34705.6	34705.6	34705.6		971.97	35799.8	35799.8	35799.8	35799.8	35799.8	35799.8	35800.2	35799.8	35800.2		971.97	35406.4	35406.4	35406.4	35406.4	35406.4	35406.4	35408	35406.4	35408		971.97	33368	33368	33368	33368	33368	33368	33381.3	33368	33381.3		971.97	34533.6	34533.6	34533.6	34533.6	34533.6	34533.6	34545.4
970.928	34798.4	34798.4	34798.4	34798.4	34798.5	34798.4	34798.5		971.87	35928.7	35928.7	35928.7	35928.7	35928.7	35928.7	35929.2	35928.7	35929.2		971.87	35443.8	35443.8	35443.8	35443.8	35443.8	35443.8	35445.4	35443.8	35445.4		971.87	33479.6	33479.6	33479.6	33479.6	33479.6	33479.6	33493.6	33479.6	33493.6		971.87	34502.9	34502.9	34502.9	34502.9	34502.9	34502.9	34515.4
970.828	34668.2	34668.2	34668.2	34668.2	34668.2	34668.2	34668.2		971.77	36044.4	36044.4	36044.4	36044.4	36044.4	36044.4	36045	36044.4	36045		971.77	35386.7	35386.7	35386.7	35386.7	35386.7	35386.7	35388.5	35386.7	35388.5		971.77	33483.3	33483.3	33483.3	33483.3	33483.3	33483.3	33498.1	33483.3	33498.1		971.77	34505.3	34505.3	34505.3	34505.3	34505.3	34505.3	34518.5
970.728	34611.8	34611.8	34611.8	34611.8	34611.8	34611.8	34611.8		971.67	35904	35904	35904	35904	35904	35904	35904.6	35904	35904.6		971.67	35454	35454	35454	35454	35454	35454	35455.9	35454	35455.9		971.67	33325.1	33325.1	33325.1	33325.1	33325.1	33325.1	33340.7	33325.1	33340.7		971.67	34452	34452	34452	34452	34452	34452	34465.9
970.628	34742.9	34742.9	34742.9	34742.9	34742.9	34742.9	34742.9		971.57	35948	35948	35948	35948	35948	35948	35948.7	35948	35948.7		971.57	35396.4	35396.4	35396.4	35396.4	35396.4	35396.4	35398.5	35396.4	35398.5		971.57	33373.3	33373.3	33373.3	33373.3	33373.3	33373.3	33389.8	33373.3	33389.8		971.57	34575.3	34575.3	34575.3	34575.3	34575.3	34575.3	34590
970.528	34646.7	34646.7	34646.7	34646.7	34646.7	34646.7	34646.7		971.47	36017.3	36017.3	36017.3	36017.3	36017.3	36017.3	36018.1	36017.3	36018.1		971.47	35338.4	35338.4	35338.4	35338.4	35338.4	35338.4	35340.7	35338.4	35340.7		971.47	33487.1	33487.1	33487.1	33487.1	33487.1	33487.1	33504.4	33487.1	33504.4		971.47	34590.4	34590.4	34590.4	34590.4	34590.4	34590.4	34605.9
970.428	34740.9	34740.9	34740.9	34740.9	34741	34740.9	34741		971.37	35914	35914	35914	35914	35914	35914	35914.8	35914	35914.8		971.37	35364.9	35364.9	35364.9	35364.9	35364.9	35364.9	35367.3	35364.9	35367.3		971.37	33520.4	33520.4	33520.4	33520.4	33520.4	33520.4	33538.7	33520.4	33538.7		971.37	34589.3	34589.3	34589.3	34589.3	34589.3	34589.3	34605.6
970.328	34752.2	34752.2	34752.2	34752.2	34752.3	34752.2	34752.3		971.27	35874	35874	35874	35874	35874	35874	35874.9	35874	35874.9		971.27	35278.9	35278.9	35278.9	35278.9	35278.9	35278.9	35281.5	35278.9	35281.5		971.27	33475.6	33475.6	33475.6	33475.6	33475.6	33475.6	33494.8	33475.6	33494.8		971.27	34562.7	34562.7	34562.7	34562.7	34562.7	34562.7	34579.8
970.228	34718	34718	34718	34718	34718.1	34718	34718.1		971.17	35888.4	35888.4	35888.4	35888.4	35888.4	35888.4	35889.4	35888.4	35889.4		971.17	35343.1	35343.1	35343.1	35343.1	35343.1	35343.1	35345.9	35343.1	35345.9		971.17	33471.8	33471.8	33471.8	33471.8	33471.8	33471.8	33492.1	33471.8	33492.1		971.17	34632	34632	34632	34632	34632	34632	34650.1
970.128	34715.8	34715.8	34715.8	34715.8	34715.9	34715.8	34715.9		971.07	35896.2	35896.2	35896.2	35896.2	35896.2	35896.2	35897.3	35896.2	35897.3		971.07	35340.7	35340.7	35340.7	35340.7	35340.7	35340.7	35343.7	35340.7	35343.7		971.07	33406.2	33406.2	33406.2	33406.2	33406.2	33406.2	33427.6	33406.2	33427.6		971.07	34526.9	34526.9	34526.9	34526.9	34526.9	34526.9	34546
970.028	34645.6	34645.6	34645.6	34645.6	34645.8	34645.6	34645.8		970.97	35864.7	35864.7	35864.7	35864.7	35864.7	35864.7	35865.8	35864.7	35865.8		970.97	35409.8	35409.8	35409.8	35409.8	35409.8	35409.8	35413	35409.8	35413		970.97	33514.9	33514.9	33514.9	33514.9	33514.9	33514.9	33537.4	33514.9	33537.4		970.97	34563.6	34563.6	34563.6	34563.6	34563.6	34563.6	34583.7
969.928	34746.2	34746.2	34746.2	34746.2	34746.5	34746.2	34746.5		970.87	35760.2	35760.2	35760.2	35760.2	35760.2	35760.2	35761.5	35760.2	35761.5		970.87	35443.6	35443.6	35443.6	35443.6	35443.6	35443.6	35447	35443.6	35447		970.87	33538.9	33538.9	33538.9	33538.9	33538.9	33538.9	33562.6	33538.9	33562.6		970.87	34720.2	34720.2	34720.2	34720.2	34720.2	34720.2	34741.4
969.828	34810.2	34810.2	34810.2	34810.2	34810.5	34810.2	34810.5		970.77	35880.7	35880.7	35880.7	35880.7	35880.7	35880.7	35882.1	35880.7	35882.1		970.77	35329.8	35329.8	35329.8	35329.8	35329.8	35329.8	35333.5	35329.8	35333.5		970.77	33494.2	33494.2	33494.2	33494.2	33494.2	33494.2	33519.2	33494.2	33519.2		970.77	34629.8	34629.8	34629.8	34629.8	34629.8	34629.8	34652.1
969.728	34770	34770	34770	34770	34770.4	34770	34770.4		970.67	35855.8	35855.8	35855.8	35855.8	35855.8	35855.8	35857.3	35855.8	35857.3		970.67	35354.4	35354.4	35354.4	35354.4	35354.4	35354.4	35358.4	35354.4	35358.4		970.67	33469.8	33469.8	33469.8	33469.8	33469.8	33469.8	33496	33469.8	33496		970.67	34560.7	34560.7	34560.7	34560.7	34560.7	34560.7	34584.2
969.628	34713.6	34713.6	34713.6	34713.6	34714.1	34713.6	34714.1		970.57	35848.2	35848.2	35848.2	35848.2	35848.2	35848.2	35849.9	35848.2	35849.9		970.57	35486	35486	35486	35486	35486	35486	35490.3	35486	35490.3		970.57	33554.2	33554.2	33554.2	33554.2	33554.2	33554.2	33581.8	33554.2	33581.8		970.57	34512.2	34512.2	34512.2	34512.2	34512.2	34512.2	34537
969.528	34833.6	34833.6	34833.6	34833.6	34834.2	34833.6	34834.2		970.47	35850.2	35850.2	35850.2	35850.2	35850.2	35850.2	35852	35850.2	35852		970.47	35441.8	35441.8	35441.8	35441.8	35441.8	35441.8	35446.4	35441.8	35446.4		970.47	33502	33502	33502	33502	33502	33502	33531.1	33502	33531.1		970.47	34564.4	34564.4	34564.4	34564.4	34564.4	34564.4	34590.5
969.428	34735.3	34735.3	34735.3	34735.3	34736.2	34735.3	34736.2		970.37	35905.6	35905.6	35905.6	35905.6	35905.6	35905.6	35907.5	35905.6	35907.5		970.37	35326	35326	35326	35326	35326	35326	35330.9	35326	35330.9		970.37	33490	33490	33490	33490	33490	33490	33520.6	33490	33520.6		970.37	34604.4	34604.4	34604.4	34604.4	34604.4	34604.4	34631.9
969.328	34761.8	34761.8	34761.8	34761.8	34762.8	34761.8	34762.8		970.27	35852.7	35852.7	35852.7	35852.7	35852.7	35852.7	35854.8	35852.7	35854.8		970.27	35431.6	35431.6	35431.6	35431.6	35431.6	35431.6	35436.9	35431.6	35436.9		970.27	33461.1	33461.1	33461.1	33461.1	33461.1	33461.1	33493.3	33461.1	33493.3		970.27	34604.2	34604.2	34604.2	34604.2	34604.2	34604.2	34633.1
969.228	34690.2	34690.2	34690.2	34690.2	34691.5	34690.2	34691.5		970.17	35846.4	35846.4	35846.4	35846.4	35846.4	35846.4	35848.8	35846.4	35848.8		970.17	35416.7	35416.7	35416.7	35416.7	35416.7	35416.7	35422.3	35416.7	35422.3		970.17	33487.1	33487.1	33487.1	33487.1	33487.1	33487.1	33521	33487.1	33521		970.17	34476.9	34476.9	34476.9	34476.9	34476.9	34476.9	34507.3
969.128	34638.7	34638.7	34638.7	34638.7	34640.3	34638.7	34640.3		970.07	35791.3	35791.3	35791.3	35791.3	35791.3	35791.3	35793.9	35791.3	35793.9		970.07	35392.7	35392.7	35392.7	35392.7	35392.7	35392.7	35398.8	35392.7	35398.8		970.07	33351.8	33351.8	33351.8	33351.8	33351.8	33351.8	33387.4	33351.8	33387.4		970.07	34523.3	34523.3	34523.3	34523.3	34523.3	34523.3	34555.3
969.028	34665.8	34665.8	34665.8	34665.8	34667.8	34665.8	34667.8		969.97	35899.3	35899.3	35899.3	35899.3	35899.3	35899.3	35902.1	35899.3	35902.1		969.97	35344.7	35344.7	35344.7	35344.7	35344.7	35344.7	35351.2	35344.7	35351.2		969.97	33416	33416	33416	33416	33416	33416	33453.5	33416	33453.5		969.97	34521.8	34521.8	34521.8	34521.8	34521.8	34521.8	34555.4
968.928	34738.9	34713.2	34713.2	34713.2	34715.6	34713.2	34715.6		969.87	35856.2	35856.2	35856.2	35856.2	35856.2	35856.2	35859.2	35856.2	35859.2		969.87	35491.3	35491.3	35491.3	35491.3	35491.3	35491.3	35498.3	35491.3	35498.3		969.87	33381.6	33381.6	33381.6	33381.6	33381.6	33381.6	33421	33381.6	33421		969.87	34547.6	34547.6	34547.6	34547.6	34547.6	34547.6	34583
968.828	34735.3	34713	34713	34713	34716.1	34713	34716.1		969.77	35902	35902	35902	35902	35902	35902	35905.3	35902	35905.3		969.77	35445.1	35445.1	35445.1	35445.1	35445.1	35445.1	35452.6	35445.1	35452.6		969.77	33410.7	33410.7	33410.7	33410.7	33410.7	33410.7	33452.2	33410.7	33452.2		969.77	34535.6	34535.6	34535.6	34535.6	34535.6	34535.6	34572.8
968.728	34794.7	34712.4	34712.4	34712.4	34716.2	34712.4	34716.2		969.67	35962	35962	35962	35962	35962	35962	35965.6	35962	35965.6		969.67	35375.3	35375.3	35375.3	35375.3	35375.3	35375.3	35383.3	35375.3	35383.3		969.67	33549.6	33549.6	33549.6	33549.6	33549.6	33549.6	33593.2	33549.6	33593.2		969.67	34501.3	34501.3	34501.3	34501.3	34501.3	34501.3	34540.5
968.628	34754.7	34712.2	34712.2	34712.2	34716.7	34712.2	34716.7		969.57	35919.3	35919.3	35919.3	35919.3	35919.3	35919.3	35923.2	35919.3	35923.2		969.57	35305.1	35305.1	35305.1	35305.1	35305.1	35305.1	35313.7	35305.1	35313.7		969.57	33476.9	33476.9	33476.9	33476.9	33476.9	33476.9	33522.7	33476.9	33522.7		969.57	34450	34450	34450	34450	34450	34450	34491.2
968.528	34644	34711.7	34711.7	34711.7	34717.2	34711.7	34717.2		969.47	35925.6	35925.6	35925.6	35925.6	35925.6	35925.6	35929.8	35925.6	35929.8		969.47	35363.3	35363.3	35363.3	35363.3	35363.3	35363.3	35372.5	35363.3	35372.5		969.47	33435.3	33435.3	33435.3	33435.3	33435.3	33435.3	33483.5	33435.3	33483.5		969.47	34621.3	34621.3	34621.3	34621.3	34621.3	34621.3	34664.7
968.428	34677.6	34711.5	34711.5	34711.5	34718.1	34711.5	34718.1		969.37	35864.9	35864.9	35864.9	35864.9	35864.9	35864.9	35869.5	35864.9	35869.5		969.37	35386.9	35386.9	35386.9	35386.9	35386.9	35386.9	35396.7	35386.9	35396.7		969.37	33397.1	33372.2	33372.2	33372.2	33372.2	33372.2	33422.8	33372.2	33422.8		969.37	34726.7	34726.7	34726.7	34726.7	34726.7	34726.7	34772.2
968.328	34700.7	34711.4	34711.4	34711.4	34719.3	34711.4	34719.3		969.27	35806.2	35806.2	35806.2	35806.2	35806.2	35806.2	35811.2	35806.2	35811.2		969.27	35358.2	35358.2	35358.2	35358.2	35358.2	35358.2	35368.7	35358.2	35368.7		969.27	33283.6	33372.7	33372.7	33372.7	33372.7	33372.7	33425.9	33372.7	33425.9		969.27	34594.9	34594.9	34594.9	34594.9	34594.9	34594.9	34642.8
968.228	34675.8	34711.2	34711.2	34711.2	34720.6	34711.2	34720.6		969.17	35872	35872	35872	35872	35872	35872	35877.4	35872	35877.4		969.17	35296.2	35296.2	35296.2	35296.2	35296.2	35296.2	35307.4	35296.2	35307.4		969.17	33392.7	33372.8	33372.8	33372.8	33372.8	33372.8	33428.7	33372.8	33428.7		969.17	34580.2	34580.2	34580.2	34580.2	34580.2	34580.2	34630.6
968.128	34694	34711.1	34711.1	34711.1	34722.2	34711.1	34722.2		969.07	35752.9	35752.9	35752.9	35752.9	35752.9	35752.9	35758.7	35752.9	35758.7		969.07	35404.9	35404.9	35404.9	35404.9	35404.9	35404.9	35416.8	35404.9	35416.8		969.07	33434.9	33373.1	33373.1	33373.1	33373.1	33373.1	33431.9	33373.1	33431.9		969.07	34626.2	34626.2	34626.2	34626.2	34626.2	34626.2	34679.2
968.028	34755.8	34710.7	34710.7	34710.7	34724	34710.7	34724		968.97	35786.2	35786.2	35786.2	35786.2	35786.2	35786.2	35792.5	35786.2	35792.5		968.97	35339.3	35339.3	35339.3	35339.3	35339.3	35339.3	35352.1	35339.3	35352.1		968.97	33368	33373.2	33373.2	33373.2	33373.2	33373.2	33434.9	33373.2	33434.9		968.97	34374.9	34374.9	34374.9	34374.9	34374.9	34374.9	34430.6
967.928	34756.9	34710.4	34710.4	34710.4	34726	34710.4	34726		968.87	35843.6	35815.3	35815.3	35815.3	35815.3	35815.3	35822.1	35815.3	35822.1		968.87	35395.8	35367.3	35367.3	35367.3	35367.3	35367.3	35380.9	35367.3	35380.9		968.87	33469.6	33373.7	33373.7	33373.7	33373.7	33373.7	33438.6	33373.7	33438.6		968.87	34463.6	34501.7	34501.7	34501.7	34501.7	34501.7	34560.2
967.828	34820.7	34709.7	34709.7	34709.7	34727.9	34709.7	34727.9		968.77	35816.7	35815.3	35815.3	35815.3	35815.3	35815.3	35822.7	35815.3	35822.7		968.77	35367.6	35367.3	35367.3	35367.3	35367.3	35367.3	35381.8	35367.3	35381.8		968.77	33606.9	33375.1	33375.1	33375.1	33375.1	33375.1	33443.2	33375.1	33443.2		968.77	34667.3	34500.8	34500.8	34500.8	34500.8	34500.8	34562.2
967.728	34820.4	34708.9	34708.9	34708.9	34730.2	34708.9	34730.2		968.67	35953.6	35814.4	35814.4	35814.4	35814.4	35814.4	35822.4	35814.4	35822.4		968.67	35441.6	35366.6	35366.6	35366.6	35366.6	35366.6	35382.2	35366.6	35382.2		968.67	33551.3	33376.1	33376.1	33376.1	33376.1	33376.1	33447.6	33376.1	33447.6		968.67	34757.8	34499.4	34499.4	34499.4	34499.4	34499.4	34563.9
967.628	34747.8	34708.7	34708.7	34708.7	34733.2	34708.7	34733.2		968.57	35893.1	35813.9	35813.9	35813.9	35813.9	35813.9	35822.6	35813.9	35822.6		968.57	35454	35365.8	35365.8	35365.8	35365.8	35365.8	35382.4	35365.8	35382.4		968.57	33579.6	33377.3	33377.3	33377.3	33377.3	33377.3	33452.3	33377.3	33452.3		968.57	34578.4	34498.9	34498.9	34498.9	34498.9	34498.9	34566.7
967.528	34864	34707.6	34707.6	34707.6	34736	34707.6	34736		968.47	35776.7	35813.7	35813.7	35813.7	35813.7	35813.7	35823.1	35813.7	35823.1		968.47	35453.1	35365	35365	35365	35365	35365	35382.7	35365	35382.7		968.47	33528.9	33378.2	33378.2	33378.2	33378.2	33378.2	33456.8	33378.2	33456.8		968.47	34566.2	34498.6	34498.6	34498.6	34498.6	34498.6	34569.7
967.428	34731.8	34707.4	34707.4	34707.4	34740	34707.4	34740		968.37	35787.3	35813.6	35813.6	35813.6	35813.6	35813.6	35823.7	35813.6	35823.7		968.37	35342.2	35364.8	35364.8	35364.8	35364.8	35364.8	35383.7	35364.8	35383.7		968.37	33500.9	33378.9	33378.9	33378.9	33378.9	33378.9	33461.4	33378.9	33461.4		968.37	34622	34497.9	34497.9	34497.9	34497.9	34497.9	34572.6
967.328	34688.9	34707.3	34707.3	34707.3	34744.4	34707.3	34744.4		968.27	35833.3	35813.4	35813.4	35813.4	35813.4	35813.4	35824.3	35813.4	35824.3		968.27	35353.1	35364.7	35364.7	35364.7	35364.7	35364.7	35384.8	35364.7	35384.8		968.27	33472.9	33379.4	33379.4	33379.4	33379.4	33379.4	33465.9	33379.4	33465.9		968.27	34637.1	34497.1	34497.1	34497.1	34497.1	34497.1	34575.6
967.228	34667.8	34707	34707	34707	34749.2	34707	34749.2		968.17	35914.9	35812.8	35812.8	35812.8	35812.8	35812.8	35824.6	35812.8	35824.6		968.17	35357.3	35364.7	35364.7	35364.7	35364.7	35364.7	35386.1	35364.7	35386.1		968.17	33480.4	33380	33380	33380	33380	33380	33470.6	33380	33470.6		968.17	34595.8	34496.6	34496.6	34496.6	34496.6	34496.6	34578.9
967.128	34656.2	34706.7	34706.7	34706.7	34754.2	34706.7	34754.2		968.07	35843.1	35812.6	35812.6	35812.6	35812.6	35812.6	35825.3	35812.6	35825.3		968.07	35404	35364.3	35364.3	35364.3	35364.3	35364.3	35387.2	35364.3	35387.2		968.07	33534.4	33380.9	33380.9	33380.9	33380.9	33380.9	33475.8	33380.9	33475.8		968.07	34601.3	34496	34496	34496	34496	34496	34582.3
967.028	34724.4	34706.6	34706.6	34706.6	34759.9	34706.6	34759.9		967.97	35882	35812.2	35812.2	35812.2	35812.2	35812.2	35825.9	35812.2	35825.9		967.97	35474.2	35363.3	35363.3	35363.3	35363.3	35363.3	35387.7	35363.3	35387.7		967.97	33469.1	33381.4	33381.4	33381.4	33381.4	33381.4	33480.8	33381.4	33480.8		967.97	34612	34495.4	34495.4	34495.4	34495.4	34495.4	34585.8
966.928	34816.7	34705.8	34705.8	34705.8	34765.3	34705.8	34765.3		967.87	35912.9	35811.5	35811.5	35811.5	35811.5	35811.5	35826.3	35811.5	35826.3		967.87	35460.4	35362.4	35362.4	35362.4	35362.4	35362.4	35388.4	35362.4	35388.4		967.87	33475.3	33382	33382	33382	33382	33382	33486	33382	33486		967.87	34510.2	34495.3	34495.3	34495.3	34495.3	34495.3	34590.1
966.828	34858	34704.8	34704.8	34704.8	34770.8	34704.8	34770.8		967.77	35904.4	35811	35811	35811	35811	35811	35826.9	35811	35826.9		967.77	35451.1	35361.6	35361.6	35361.6	35361.6	35361.6	35389.3	35361.6	35389.3		967.77	33468.9	33382.5	33382.5	33382.5	33382.5	33382.5	33491.2	33382.5	33491.2		967.77	34665.3	34494.3	34494.3	34494.3	34494.3	34494.3	34593.7
966.728	34723.6	34704.7	34704.7	34704.7	34777.4	34704.7	34777.4		967.67	35835.1	35810.8	35810.8	35810.8	35810.8	35810.8	35828	35810.8	35828		967.67	35583.1	35359.6	35359.6	35359.6	35359.6	35359.6	35389.1	35359.6	35389.1		967.67	33413.6	33382.7	33382.7	33382.7	33382.7	33382.7	33496.3	33382.7	33496.3		967.67	34642.4	34493.5	34493.5	34493.5	34493.5	34493.5	34597.5
966.628	34856.2	34703.6	34703.6	34703.6	34783.3	34703.6	34783.3		967.57	35951.8	35809.9	35809.9	35809.9	35809.9	35809.9	35828.5	35809.9	35828.5		967.57	35456.4	35358.8	35358.8	35358.8	35358.8	35358.8	35390.1	35358.8	35390.1		967.57	33508.2	33383.4	33383.4	33383.4	33383.4	33383.4	33502.1	33383.4	33502.1		967.57	34655.8	34492.6	34492.6	34492.6	34492.6	34492.6	34601.5
966.528	34697.3	34703.6	34703.6	34703.6	34790.3	34703.6	34790.3		967.47	35828.2	35809.8	35809.8	35809.8	35809.8	35809.8	35829.8	35809.8	35829.8		967.47	35343.3	35358.6	35358.6	35358.6	35358.6	35358.6	35392	35358.6	35392		967.47	33552.7	33384.4	33384.4	33384.4	33384.4	33384.4	33508.2	33384.4	33508.2		967.47	34655.1	34491.7	34491.7	34491.7	34491.7	34491.7	34605.6
966.428	34752	34703.2	34703.2	34703.2	34797	34703.2	34797		967.37	35881.3	35809.4	35809.4	35809.4	35809.4	35809.4	35830.9	35809.4	35830.9		967.37	35390.4	35358.3	35358.3	35358.3	35358.3	35358.3	35393.9	35358.3	35393.9		967.37	33550.7	33385.3	33385.3	33385.3	33385.3	33385.3	33514.5	33385.3	33514.5		967.37	34684.9	34490.7	34490.7	34490.7	34490.7	34490.7	34609.7
966.328	34807.3	34702.5	34702.5	34702.5	34803.2	34702.5	34803.2		967.27	35899.1	35808.8	35808.8	35808.8	35808.8	35808.8	35832	35808.8	35832		967.27	35419.1	35357.8	35357.8	35357.8	35357.8	35357.8	35395.6	35357.8	35395.6		967.27	33539.6	33386.2	33386.2	33386.2	33386.2	33386.2	33520.7	33386.2	33520.7		967.27	34553.1	34490.3	34490.3	34490.3	34490.3	34490.3	34614.7
966.228	34948	34700.9	34700.9	34700.9	34808.2	34700.9	34808.2		967.17	35887.8	35808.3	35808.3	35808.3	35808.3	35808.3	35833.2	35808.3	35833.2		967.17	35430.9	35357.1	35357.1	35357.1	35357.1	35357.1	35397.4	35357.1	35397.4		967.17	33553.6	33387.2	33387.2	33387.2	33387.2	33387.2	33527.2	33387.2	33527.2		967.17	34524.7	34490.1	34490.1	34490.1	34490.1	34490.1	34619.9
966.128	34854.4	34699.8	34699.8	34699.8	34813.4	34699.8	34813.4		967.07	35896.7	35807.8	35807.8	35807.8	35807.8	35807.8	35834.6	35807.8	35834.6		967.07	35425.6	35356.5	35356.5	35356.5	35356.5	35356.5	35399.3	35356.5	35399.3		967.07	33579.1	33388.3	33388.3	33388.3	33388.3	33388.3	33533.8	33388.3	33533.8		967.07	34689.1	34489	34489	34489	34489	34489	34624.3
966.028	34786	34699.2	34699.2	34699.2	34818.6	34699.2	34818.6		966.97	35794.2	35807.7	35807.7	35807.7	35807.7	35807.7	35836.5	35807.7	35836.6		966.97	35432.9	35355.8	35355.8	35355.8	35355.8	35355.8	35401.4	35355.8	35401.4		966.97	33648.2	33389.8	33389.8	33389.8	33389.8	33389.8	33540.8	33389.8	33540.8		966.97	34675.6	34488	34488	34488	34488	34488	34629
965.928	34699.3	34699.2	34699.2	34699.2	34823.8	34699.2	34823.8		966.87	35904.2	35807.1	35807.1	35807.1	35807.1	35807.1	35838.1	35807.1	35838.1		966.87	35501.8	35354.5	35354.5	35354.5	35354.5	35354.5	35403	35354.5	35403		966.87	33585.3	33391	33391	33391	33391	33391	33547.5	33391	33547.5		966.87	34783.3	34486.4	34486.4	34486.4	34486.4	34486.4	34633.1
965.828	34714.7	34699.1	34699.1	34699.1	34828.1	34699.1	34828.1		966.77	35957.6	35806.1	35806.1	35806.1	35806.1	35806.1	35839.5	35806.1	35839.5		966.77	35398.4	35354.1	35354.1	35354.1	35354.1	35354.1	35405.7	35354.1	35405.7		966.77	33633.1	33392.4	33392.4	33392.4	33392.4	33392.4	33554.4	33392.4	33554.4		966.77	34746	34484.9	34484.9	34484.9	34484.9	34484.9	34637.5
965.728	34851.6	34698.1	34698.1	34698.1	34830.6	34698.1	34830.6		966.67	36037.6	35804.7	35804.7	35804.7	35804.7	35804.7	35840.6	35804.7	35840.6		966.67	35521.6	35352.6	35352.6	35352.6	35352.6	35352.6	35407.4	35352.6	35407.4		966.67	33574.7	33393.4	33393.4	33393.4	33393.4	33393.4	33560.9	33393.4	33560.9		966.67	34683.3	34483.8	34483.8	34483.8	34483.8	34483.8	34642.3
965.628	34856.9	34697	34697	34697	34832.1	34697	34832.1		966.57	35774	35804.5	35804.5	35804.5	35804.5	35804.5	35843.1	35804.5	35843.1		966.57	35380.7	35352.3	35352.3	35352.3	35352.3	35352.3	35410.6	35352.3	35410.6		966.57	33527.8	33394.2	33394.2	33394.2	33394.2	33394.2	33566.9	33394.2	33566.9		966.57	34728.9	34482.5	34482.5	34482.5	34482.5	34482.5	34646.8
965.528	34897.1	34695.6	34695.6	34695.6	34832.3	34695.6	34832.3		966.47	35809.3	35804.5	35804.5	35804.5	35804.5	35804.5	35845.9	35804.5	35845.9		966.47	35449.8	35351.4	35351.4	35351.4	35351.4	35351.4	35413.4	35351.4	35413.4		966.47	33494	33394.8	33394.8	33394.8	33394.8	33394.8	33572.7	33394.8	33572.7		966.47	34673.1	34481.4	34481.4	34481.4	34481.4	34481.4	34651.6
965.428	34883.6	34694.3	34694.3	34694.3	34831.6	34694.3	34831.6		966.37	35835.6	35804.3	35804.3	35804.3	35804.3	35804.3	35848.8	35804.3	35848.8		966.37	35409.1	35350.9	35350.9	35350.9	35350.9	35350.9	35416.7	35350.9	35416.7		966.37	33703.6	33396.6	33396.6	33396.6	33396.6	33396.6	33579.4	33396.6	33579.4		966.37	34558.7	34481	34481	34481	34481	34481	34656.9
965.328	34894	34693	34693	34693	34829.6	34693	34829.6		966.27	35886.7	35803.8	35803.8	35803.8	35803.8	35803.8	35851.6	35803.8	35851.6		966.27	35362	35350.8	35350.8	35350.8	35350.8	35350.8	35420.7	35350.8	35420.7		966.27	33727.8	33398.5	33398.5	33398.5	33398.5	33398.5	33586	33398.5	33586		966.27	34706.4	34479.8	34479.8	34479.8	34479.8	34479.8	34661.3
965.228	34901.6	34691.6	34691.6	34691.6	34826.6	34691.6	34826.6		966.17	35826.9	35803.6	35803.6	35803.6	35803.6	35803.6	35855	35803.6	35855		966.17	35383.8	35350.5	35350.5	35350.5	35350.5	35350.5	35424.7	35350.5	35424.7		966.17	33669.6	33400.1	33400.1	33400.1	33400.1	33400.1	33592	33400.1	33592		966.17	34641.6	34478.9	34478.9	34478.9	34478.9	34478.9	34666
965.128	34844	34690.5	34690.5	34690.5	34822.9	34690.5	34822.9		966.07	35906.9	35803	35803	35803	35803	35803	35858.2	35803	35858.2		966.07	35448.7	35349.6	35349.6	35349.6	35349.6	35349.6	35428.3	35349.6	35428.3		966.07	33515.3	33400.8	33400.8	33400.8	33400.8	33400.8	33596.7	33400.8	33596.7		966.07	34610.9	34478.2	34478.2	34478.2	34478.2	34478.2	34670.5
965.028	34822.2	34689.6	34689.6	34689.6	34818.4	34689.6	34818.4		965.97	35889.6	35802.4	35802.4	35802.4	35802.4	35802.4	35861.6	35802.4	35861.6		965.97	35457.6	35348.6	35348.6	35348.6	35348.6	35348.6	35432.2	35348.6	35432.2		965.97	33606.4	33401.9	33401.9	33401.9	33402	33401.9	33601.6	33401.9	33601.6		965.97	34657.8	34477.2	34477.2	34477.2	34477.2	34477.2	34674.6
964.928	34758	34689.2	34689.2	34689.2	34813.6	34689.2	34813.6		965.87	35888.9	35801.9	35801.9	35801.9	35801.9	35801.9	35865.4	35801.9	35865.4		965.87	35443.3	35347.8	35347.8	35347.8	35347.8	35347.8	35436.3	35347.8	35436.3		965.87	33630.7	33403.3	33403.3	33403.3	33403.3	33403.3	33606.1	33403.3	33606.1		965.87	34568.2	34476.7	34476.7	34476.7	34476.7	34476.7	34678.8
964.828	34822.7	34688.2	34688.2	34688.2	34807.4	34688.2	34807.4		965.77	35838.2	35801.7	35801.7	35801.7	35801.7	35801.7	35869.8	35801.7	35869.8		965.77	35347.3	35347.8	35347.8	35347.8	35347.8	35347.8	35441.6	35347.8	35441.6		965.77	33545.8	33404.1	33404.1	33404.1	33404.1	33404.1	33609.6	33404.1	33609.6		965.77	34609.8	34475.9	34475.9	34475.9	34475.9	34475.9	34682.5
964.728	34758.9	34687.8	34687.8	34687.8	34801.2	34687.8	34801.2		965.67	35847.1	35801.4	35801.4	35801.4	35801.4	35801.4	35874.4	35801.4	35874.4		965.67	35467.8	35346.7	35346.7	35346.7	35346.7	35346.7	35446.1	35346.7	35446.1		965.67	33379.6	33404.3	33404.3	33404.3	33404.3	33404.3	33612	33404.3	33612		965.67	34695.8	34474.7	34474.7	34474.7	34474.7	34474.7	34685.3
964.628	34801.8	34687	34687	34687	34794	34687	34794.1		965.57	35754	35801.1	35801.1	35801.1	35801.1	35801.1	35879.3	35801.1	35879.3		965.57	35537.8	35344.9	35344.9	35344.9	35344.9	35344.9	35450.2	35344.9	35450.2		965.57	33549.3	33405.1	33405.1	33405.1	33405.1	33405.1	33614.5	33405.1	33614.5		965.57	34637.8	34473.8	34473.8	34473.8	34473.8	34473.8	34687.9
964.528	34626.4	34686.6	34686.6	34686.6	34787	34686.6	34787		965.47	35895.1	35800.5	35800.5	35800.5	35800.5	35800.5	35884.2	35800.5	35884.2		965.47	35482.7	35343.7	35343.7	35343.7	35343.7	35343.7	35454.9	35343.7	35454.9		965.47	33634	33406.4	33406.4	33406.4	33406.4	33406.4	33617	33406.4	33617		965.47	34668.4	34472.7	34472.7	34472.7	34472.7	34472.7	34689.8
964.428	34837.1	34685.6	34685.6	34685.6	34779	34685.6	34779		965.37	35929.8	35799.7	35799.7	35799.7	35799.7	35799.7	35889.2	35799.7	35889.2		965.37	35636.2	35341.1	35341.1	35341.1	35341.1	35341.1	35458.6	35341.1	35458.6		965.37	33627.8	33407.7	33407.7	33407.7	33407.7	33407.7	33618.7	33407.7	33618.7		965.37	34716.9	34471.4	34471.4	34471.4	34471.4	34471.4	34691
964.328	34811.1	34684.7	34684.7	34684.7	34771.1	34684.7	34771.1		965.27	35927.8	35798.9	35798.9	35798.9	35798.9	35798.9	35894.6	35798.9	35894.6		965.27	35418.2	35340.3	35340.3	35340.3	35340.3	35340.3	35464.4	35340.3	35464.4		965.27	33490.7	33408.2	33408.2	33408.2	33408.2	33408.2	33619	33408.2	33619		965.27	34734.7	34469.9	34469.9	34469.9	34469.9	34469.9	34691.6
964.228	34641.1	34684.4	34684.4	34684.4	34763.8	34684.4	34763.8		965.17	35850.9	35798.6	35798.6	35798.6	35798.6	35798.6	35900.7	35798.6	35900.7		965.17	35504.2	35338.9	35338.9	35338.9	35338.9	35338.9	35469.7	35338.9	35469.7		965.17	33512.7	33408.8	33408.8	33408.8	33408.8	33408.8	33619	33408.8	33619		965.17	34738	34468.5	34468.5	34468.5	34468.5	34468.5	34691.3
964.128	34727.1	34684.1	34684.1	34684.1	34756.6	34684.1	34756.6		965.07	35758.4	35798.3	35798.3	35798.3	35798.3	35798.3	35907.2	35798.3	35907.2		965.07	35475.3	35337.6	35337.6	35337.6	35337.6	35337.6	35475.4	35337.6	35475.4		965.07	33527.8	33409.5	33409.5	33409.5	33409.5	33409.5	33618.4	33409.5	33618.4		965.07	34692.4	34467.2	34467.2	34467.2	34467.2	34467.2	34690.8
964.028	34765.3	34683.6	34683.6	34683.6	34749.3	34683.6	34749.3		964.97	35860	35797.9	35797.9	35797.9	35797.9	35797.9	35913.9	35797.9	35913.9		964.97	35546.7	35335.7	35335.7	35335.7	35335.7	35335.7	35480.6	35335.7	35480.6		964.97	33587.3	33410.5	33410.5	33410.5	33410.5	33410.5	33617.6	33410.5	33617.6		964.97	34635.1	34466.3	34466.3	34466.3	34466.3	34466.3	34689.9
963.928	34687.6	34683.5	34683.5	34683.5	34742.8	34683.5	34742.8		964.87	36021.3	35796.6	35796.6	35796.6	35796.6	35796.6	35919.9	35796.6	35919.9		964.87	35439.1	35334.8	35334.8	35334.8	35334.8	35334.8	35486.9	35334.8	35486.9		964.87	33544.4	33411.3	33411.3	33411.3	33411.3	33411.3	33615.9	33411.3	33615.9		964.87	34657.8	34465.2	34465.2	34465.2	34465.2	34465.2	34688.4
963.828	34707.3	34683.4	34683.4	34683.4	34736.5	34683.4	34736.5		964.77	35957.6	35795.6	35795.6	35795.6	35795.6	35795.6	35926.6	35795.6	35926.6		964.77	35451.8	35333.7	35333.7	35333.7	35333.7	35333.7	35493.1	35333.7	35493.2		964.77	33558.9	33412.2	33412.2	33412.2	33412.2	33412.2	33613.9	33412.2	33613.9		964.77	34598	34464.5	34464.5	34464.5	34464.5	34464.5	34686.4
963.728	34862.4	34682.1	34682.1	34682.1	34729.5	34682.1	34729.5		964.67	35949.3	35794.6	35794.6	35794.6	35794.6	35794.6	35933.4	35794.6	35933.4		964.67	35360.9	35333.5	35333.5	35333.5	35333.5	35333.5	35500.2	35333.5	35500.2		964.67	33528.4	33412.8	33412.8	33412.8	33412.8	33412.8	33611.2	33412.8	33611.2		964.67	34568.4	34463.9	34463.9	34463.9	34463.9	34463.9	34684
963.628	34713.3	34681.9	34681.9	34681.9	34723.9	34681.9	34723.9		964.57	35898	35793.9	35793.9	35793.9	35793.9	35793.9	35940.7	35793.9	35940.7		964.57	35448.2	35332.4	35332.4	35332.4	35332.4	35332.4	35506.5	35332.4	35506.5		964.57	33578	33413.8	33413.8	33413.8	33413.8	33413.8	33608.4	33413.8	33608.4		964.57	34609.6	34463.1	34463.1	34463.1	34463.1	34463.1	34680.8
963.528	34862.2	34680.7	34680.7	34680.7	34717.7	34680.7	34717.7		964.47	35819.8	35793.8	35793.8	35793.8	35793.8	35793.8	35948.6	35793.8	35948.6		964.47	35462	35331.3	35331.3	35331.3	35331.3	35331.3	35512.5	35331.3	35512.5		964.47	33515.1	33414.4	33414.4	33414.4	33414.4	33414.4	33604.8	33414.4	33604.8		964.47	34718.7	34461.7	34461.7	34461.7	34461.7	34461.7	34676.6
963.428	34666.4	34680.6	34680.6	34680.6	34713	34680.6	34713		964.37	35925.6	35793	35793	35793	35793	35793	35955.8	35793	35955.8		964.37	35303.8	35331	35331	35331	35331	35331	35519.2	35331	35519.2		964.37	33642.2	33415.7	33415.7	33415.7	33415.7	33415.7	33601.6	33415.7	33601.6		964.37	34671.6	34460.6	34460.6	34460.6	34460.6	34460.6	34672
963.328	34696.2	34680.5	34680.5	34680.5	34708.7	34680.5	34708.7		964.27	35961.6	35791.9	35791.9	35791.9	35791.9	35791.9	35962.6	35791.9	35962.6		964.27	35374.2	35330.6	35330.6	35330.6	35330.7	35330.6	35525.5	35330.6	35525.5		964.27	33742	33417.6	33417.6	33417.6	33417.6	33417.6	33598.8	33417.6	33598.8		964.27	34695.3	34459.3	34459.3	34459.3	34459.3	34459.3	34666.8
963.228	34780.2	34679.8	34679.8	34679.8	34704.3	34679.8	34704.3		964.17	35987.6	35790.7	35790.7	35790.7	35790.7	35790.7	35969.1	35790.7	35969.1		964.17	35499.1	35329.1	35329.1	35329.1	35329.1	35329.1	35530.3	35329.1	35530.3		964.17	33624.4	33418.8	33418.8	33418.8	33418.8	33418.8	33594.9	33418.8	33595		964.17	34743.3	34457.7	34457.7	34457.7	34457.7	34457.7	34660.9
963.128	34704.7	34679.7	34679.7	34679.7	34700.8	34679.7	34700.8		964.07	35921.1	35789.9	35789.9	35789.9	35789.9	35789.9	35975.5	35789.9	35975.6		964.07	35650	35326.2	35326.2	35326.2	35326.2	35326.2	35533.3	35326.2	35533.3		964.07	33544	33419.5	33419.5	33419.5	33419.5	33419.5	33590.5	33419.5	33590.5		964.07	34699.3	34456.4	34456.4	34456.4	34456.4	34456.4	34654.9
963.028	34726.7	34679.3	34679.3	34679.3	34697.4	34679.3	34697.4		963.97	36003.8	35788.5	35788.5	35788.5	35788.5	35788.5	35981	35788.5	35981		963.97	35507.1	35324.6	35324.6	35324.6	35324.6	35324.6	35536.9	35324.6	35536.9		963.97	33553.1	33420.3	33420.3	33420.3	33420.3	33420.3	33585.9	33420.3	33585.9		963.97	34512	34456.1	34456.1	34456.1	34456.1	34456.1	34649.6
962.928	34660.2	34679.2	34679.2	34679.2	34694.7	34679.2	34694.7		963.87	35962.4	35787.4	35787.4	35787.4	35787.5	35787.4	35986	35787.4	35986		963.87	35547.1	35322.6	35322.6	35322.6	35322.6	35322.6	35539.5	35322.6	35539.5		963.87	33543.8	33421	33421	33421	33421	33421	33581.2	33421	33581.2		963.87	34651.1	34455	34455	34455	34455	34455	34643.2
962.828	34730.2	34678.8	34678.8	34678.8	34692	34678.8	34692		963.77	35973.8	35786.3	35786.3	35786.3	35786.3	35786.3	35990.1	35786.3	35990.1		963.77	35578.2	35320.2	35320.2	35320.2	35320.2	35320.2	35541	35320.2	35541.1		963.77	33545.6	33421.8	33421.8	33421.8	33421.8	33421.8	33576.4	33421.8	33576.4		963.77	34541.6	34454.5	34454.5	34454.5	34454.5	34454.5	34637.3
962.728	34724.4	34678.5	34678.5	34678.5	34689.7	34678.5	34689.7		963.67	35977.8	35785.1	35785.1	35785.1	35785.1	35785.1	35993.2	35785.1	35993.3		963.67	35543.1	35318.2	35318.2	35318.2	35318.2	35318.2	35542.1	35318.2	35542.1		963.67	33635.8	33423	33423	33423	33423	33423	33572.1	33423	33572.1		963.67	34574.7	34453.8	34453.8	34453.8	34453.8	34453.8	34631
962.628	34662.2	34678.4	34678.4	34678.4	34687.8	34678.4	34687.8		963.57	35948.2	35784.1	35784.1	35784.1	35784.1	35784.1	35995.5	35784.1	35995.6		963.57	35585.1	35315.8	35315.8	35315.8	35315.8	35315.8	35541.8	35315.8	35541.8		963.57	33681.3	33424.5	33424.5	33424.5	33424.5	33424.5	33568.1	33424.5	33568.1		963.57	34643.8	34452.8	34452.8	34452.8	34452.8	34452.8	34624.2
962.528	34630.4	34678.1	34678.1	34678.1	34685.9	34678.1	34685.9		963.47	36142.7	35781.8	35781.8	35781.8	35781.8	35781.8	35995.5	35781.8	35995.5		963.47	35572.9	35313.5	35313.5	35313.5	35313.5	35313.5	35540.7	35313.5	35540.7		963.47	33516.4	33425	33425	33425	33425	33425	33563.1	33425	33563.1		963.47	34641.1	34451.8	34451.8	34451.8	34451.8	34451.8	34617.3
962.428	34674.9	34678.1	34678.1	34678.1	34684.6	34678.1	34684.6		963.37	36200.4	35779.2	35779.2	35779.2	35779.2	35779.2	35993.8	35779.2	35993.9		963.37	35476.2	35312	35312	35312	35312	35312	35539.4	35312	35539.5		963.37	33481.8	33425.4	33425.4	33425.4	33425.4	33425.4	33558	33425.4	33558		963.37	34682.2	34450.5	34450.5	34450.5	34450.5	34450.5	34610.2
962.328	34749.8	34677.6	34677.6	34677.6	34683	34677.6	34683		963.27	35943.1	35778.2	35778.2	35778.2	35778.2	35778.2	35992.6	35778.2	35992.6		963.27	35569.6	35309.7	35309.7	35309.7	35309.7	35309.7	35536.4	35309.7	35536.4		963.27	33578.9	33426.2	33426.2	33426.2	33426.3	33426.2	33553.6	33426.2	33553.6		963.27	34691.6	34449.2	34449.2	34449.2	34449.2	34449.2	34603
962.228	34739.8	34677.2	34677.2	34677.2	34681.7	34677.2	34681.7		963.17	35948.7	35777.1	35777.1	35777.1	35777.2	35777.1	35990.1	35777.1	35990.1		963.17	35732.9	35305.8	35305.8	35305.8	35305.8	35305.8	35530.9	35305.8	35530.9		963.17	33562.4	33427	33427.1	33427	33427.1	33427.1	33549.1	33427	33549.1		963.17	34668.2	34447.9	34447.9	34447.9	34448	34447.9	34596
962.128	34702.9	34677	34677	34677	34680.7	34677	34680.7		963.07	35982	35775.8	35775.9	35775.8	35775.9	35775.8	35986.2	35775.8	35986.2		963.07	35590.2	35303.2	35303.2	35303.2	35303.3	35303.2	35525.7	35303.2	35525.7		963.07	33471.1	33427.3	33427.3	33427.3	33427.3	33427.3	33544.2	33427.3	33544.3		963.07	34608	34447.1	34447.1	34447.1	34447.1	34447.1	34589.3
962.028	34674.7	34677	34677	34677	34680	34677	34680		962.97	35933.8	35774.9	35774.9	35774.9	35774.9	35774.9	35981.3	35774.9	35981.4		962.97	35541.3	35301.1	35301.1	35301.1	35301.1	35301.1	35520.1	35301.1	35520.1		962.97	33574	33428.2	33428.2	33428.2	33428.2	33428.2	33540.1	33428.2	33540.1		962.97	34669.6	34445.8	34445.8	34445.8	34445.8	34445.8	34582.4
961.928	34746.4	34676.5	34676.5	34676.5	34679	34676.5	34679		962.87	35989.1	35773.5	35773.5	35773.5	35773.6	35773.5	35975.2	35773.5	35975.2		962.87	35518	35299.1	35299.1	35299.1	35299.1	35299.1	35513.9	35299.1	35513.9		962.87	33714.2	33429.8	33429.8	33429.8	33429.8	33429.8	33536.9	33429.8	33536.9		962.87	34593.8	34445	34445	34445	34445	34445	34576
961.828	34782.9	34675.8	34675.8	34675.8	34677.8	34675.8	34677.8		962.77	36071.8	35771.7	35771.7	35771.7	35771.7	35771.7	35967.7	35771.7	35967.7		962.77	35538	35296.9	35297	35296.9	35297	35296.9	35506.7	35296.9	35506.8		962.77	33627.6	33431	33431	33431	33431	33431	33533.3	33431	33533.4		962.77	34497.1	34444.7	34444.7	34444.7	34444.8	34444.7	34570.2
961.728	34627.3	34675.4	34675.5	34675.4	34677.1	34675.4	34677.1		962.67	35979.1	35770.4	35770.4	35770.4	35770.4	35770.4	35959.9	35770.4	35960		962.67	35453.3	35295.5	35295.6	35295.5	35295.6	35295.5	35499.7	35295.5	35499.8		962.67	33626.4	33432.1	33432.1	33432.1	33432.1	33432.1	33529.9	33432.1	33529.9		962.67	34544.9	34444.2	34444.2	34444.2	34444.2	34444.2	34564.3
961.628	34572	34674.8	34674.8	34674.8	34676.1	34674.8	34676.1		962.57	35882.2	35769.7	35769.7	35769.7	35769.7	35769.7	35952.3	35769.7	35952.3		962.57	35510.2	35293.6	35293.6	35293.6	35293.6	35293.6	35491.6	35293.6	35491.7		962.57	33526.9	33432.7	33432.7	33432.7	33432.7	33432.7	33526.1	33432.7	33526.1		962.57	34622.2	34443.2	34443.2	34443.2	34443.2	34443.2	34558.2
961.528	34718	34674.5	34674.5	34674.5	34675.5	34674.5	34675.5		962.47	35954.4	35768.5	35768.5	35768.5	35768.6	35768.5	35943.7	35768.5	35943.7		962.47	35451.1	35292.2	35292.2	35292.2	35292.2	35292.2	35483.7	35292.2	35483.7		962.47	33487.6	33433	33433	33433	33433	33433	33522.2	33433	33522.2		962.47	34587.8	34442.4	34442.4	34442.4	34442.4	34442.4	34552.3
961.428	34664.9	34674.4	34674.4	34674.4	34675.2	34674.4	34675.3		962.37	35970.4	35767.3	35767.3	35767.3	35767.3	35767.3	35934.7	35767.3	35934.7		962.37	35443.8	35290.8	35290.8	35290.8	35290.8	35290.8	35475.4	35290.8	35475.5		962.37	33492.9	33433.3	33433.3	33433.3	33433.3	33433.3	33518.4	33433.3	33518.4		962.37	34509.6	34442	34442	34442	34442.1	34442	34547.1
961.328	34640.2	34674.2	34674.2	34674.2	34674.8	34674.2	34674.9		962.27	36052.7	35765.5	35765.5	35765.5	35765.5	35765.5	35924.9	35765.5	35925		962.27	35497.3	35288.9	35288.9	35288.9	35288.9	35288.9	35466.5	35288.9	35466.5		962.27	33484.2	33433.6	33433.6	33433.6	33433.7	33433.6	33514.8	33433.6	33514.8		962.27	34488.4	34441.8	34441.8	34441.8	34441.8	34441.8	34542.1
961.228	34683.1	34674.1	34674.2	34674.1	34674.6	34674.1	34674.7		962.17	35861.8	35764.9	35764.9	35764.9	35764.9	35764.9	35916.3	35764.9	35916.3		962.17	35382	35288.1	35288.1	35288.1	35288.1	35288.1	35458.4	35288.1	35458.4		962.17	33529.3	33434.2	33434.2	33434.2	33434.2	33434.2	33511.6	33434.2	33511.6		962.17	34606.2	34440.9	34440.9	34440.9	34440.9	34440.9	34536.6
961.128	34638.4	34673.9	34673.9	34673.9	34674.3	34673.9	34674.3		962.07	35917.8	35763.9	35763.9	35763.9	35764	35763.9	35907.3	35763.9	35907.4		962.07	35485.6	35286.3	35286.3	35286.3	35286.3	35286.3	35449.3	35286.3	35449.3		962.07	33574.4	33435	33435	33435	33435	33435	33508.7	33435	33508.8		962.07	34522.4	34440.4	34440.4	34440.4	34440.4	34440.4	34531.8
961.028	34728.9	34673.5	34673.6	34673.5	34673.8	34673.5	34673.9		961.97	35911.6	35763	35763	35763	35763	35763	35898.5	35763	35898.6		961.97	35525.1	35284.1	35284.2	35284.1	35284.2	35284.1	35439.8	35284.1	35439.9		961.97	33545.6	33435.6	33435.6	33435.6	33435.7	33435.6	33505.9	33435.6	33505.9		961.97	34528.2	34439.9	34439.9	34439.9	34440	34439.9	34527.1
960.928	34628.4	34673.2	34673.3	34673.2	34673.4	34673.2	34673.5		961.87	35944.4	35761.9	35761.9	35761.9	35761.9	35761.9	35889.6	35761.9	35889.7		961.87	35431.1	35282.8	35282.8	35282.8	35282.8	35282.8	35431.2	35282.8	35431.3		961.87	33592	33436.5	33436.5	33436.5	33436.6	33436.5	33503.5	33436.5	33503.5		961.87	34547.6	34439.3	34439.3	34439.3	34439.4	34439.3	34522.5
960.828	34529.8	34672.2	34672.3	34672.2	34672.4	34672.2	34672.5		961.77	35837.8	35761.4	35761.4	35761.4	35761.4	35761.4	35881.6	35761.4	35881.7		961.77	35419.8	35281.6	35281.6	35281.6	35281.6	35281.6	35422.8	35281.6	35422.9		961.77	33531.3	33437.1	33437.1	33437.1	33437.1	33437.1	33500.8	33437.1	33500.9		961.77	34496.2	34439	34439	34439	34439.1	34439	34518.3
960.728	34593.6	34671.7	34671.8	34671.7	34671.8	34671.7	34672		961.67	35809.3	35761.1	35761.2	35761.1	35761.2	35761.1	35874.1	35761.1	35874.2		961.67	35471.8	35279.8	35279.9	35279.8	35279.9	35279.8	35414	35279.8	35414.2		961.67	33506	33437.5	33437.5	33437.5	33437.5	33437.5	33498.2	33437.5	33498.3		961.67	34542.4	34438.4	34438.4	34438.4	34438.5	34438.4	34513.9
960.628	34585.3	34671.1	34671.3	34671.1	34671.2	34671.1	34671.4		961.57	35723.8	35760.9	35760.9	35760.9	35760.9	35760.9	35866.8	35760.9	35867		961.57	35440.7	35278.4	35278.4	35278.4	35278.4	35278.4	35405.7	35278.4	35405.9		961.57	33571.6	33438.3	33438.3	33438.3	33438.3	33438.3	33496.1	33438.3	33496.1		961.57	34618.2	34437.4	34437.5	34437.4	34437.5	34437.4	34509.4
960.528	34568.2	34670.4	34670.6	34670.4	34670.5	34670.4	34670.7		961.47	35908	35759.9	35760	35759.9	35760	35759.9	35859.3	35759.9	35859.4		961.47	35474.2	35276.6	35276.7	35276.6	35276.7	35276.6	35397.3	35276.6	35397.5		961.47	33579.8	33439.1	33439.1	33439.1	33439.2	33439.1	33494.1	33439.1	33494.2		961.47	34539.1	34436.9	34436.9	34436.9	34437	34436.9	34505.4
960.428	34548.9	34669.6	34669.8	34669.6	34669.7	34669.6	34669.9		961.37	35950.4	35758.8	35758.9	35758.8	35758.8	35758.8	35851.7	35758.8	35851.9		961.37	35348	35275.9	35276.1	35275.9	35276	35275.9	35390.2	35275.9	35390.4		961.37	33530.7	33439.6	33439.7	33439.6	33439.7	33439.6	33492	33439.6	33492.1		961.37	34595.6	34436	34436	34436	34436.1	34436	34501.3
960.328	34603.1	34669.2	34669.4	34669.2	34669.2	34669.2	34669.5		961.27	35868	35758.1	35758.2	35758.1	35758.2	35758.1	35845	35758.1	35845.2		961.27	35393.8	35274.9	35275	35274.9	35275	35274.9	35383	35274.9	35383.2		961.27	33422	33439.7	33439.8	33439.7	33439.8	33439.7	33489.5	33439.7	33489.6		961.27	34591.8	34435.2	34435.2	34435.2	34435.2	34435.2	34497.3
960.228	34691.1	34669	34669.3	34669	34669	34669	34669.3		961.17	35811.6	35757.7	35757.9	35757.7	35757.8	35757.7	35839	35757.7	35839.2		961.17	35277.3	35274.8	35275	35274.8	35274.9	35274.8	35377.1	35274.8	35377.3		961.17	33490	33440	33440.1	33440	33440.1	33440	33487.4	33440	33487.5		961.17	34507.3	34434.8	34434.8	34434.8	34434.8	34434.8	34493.9
960.128	34659.1	34668.9	34669.3	34668.9	34669	34668.9	34669.3		961.07	35832.4	35757.3	35757.5	35757.3	35757.4	35757.3	35833.2	35757.3	35833.5		961.07	35293.1	35274.7	35274.9	35274.7	35274.8	35274.7	35371.2	35274.7	35371.5		961.07	33410.9	33440.2	33440.2	33440.2	33440.3	33440.2	33485.2	33440.2	33485.4		961.07	34476.4	34434.5	34434.6	34434.5	34434.6	34434.5	34490.8
960.028	34703.3	34668.7	34669.1	34668.7	34668.7	34668.7	34669.2		960.97	35784.2	35757.1	35757.3	35757.1	35757.2	35757.1	35828	35757.1	35828.3		960.97	35508.7	35272.6	35272.8	35272.6	35272.7	35272.6	35363.7	35272.6	35364		960.97	33467.8	33440.3	33440.4	33440.3	33440.4	33440.3	33483.2	33440.3	33483.4		960.97	34486.9	34434.2	34434.3	34434.2	34434.3	34434.2	34487.8
959.928	34614	34668.3	34668.8	34668.3	34668.3	34668.3	34668.8		960.87	35751.1	35757.1	35757.3	35757.1	35757.2	35757.1	35823.2	35757.1	35823.5		960.87	35499.8	35270.5	35270.8	35270.5	35270.6	35270.5	35356.4	35270.5	35356.9		960.87	33479.6	33440.6	33440.7	33440.6	33440.7	33440.6	33481.3	33440.6	33481.5		960.87	34323.3	34433.6	34433.7	34433.6	34433.8	34433.6	34484.6
959.828	34648	34668.2	34668.8	34668.2	34668.2	34668.2	34668.8		960.77	35627.3	35756.3	35756.6	35756.3	35756.4	35756.3	35817.9	35756.3	35818.3		960.77	35268.9	35270.5	35270.9	35270.5	35270.6	35270.5	35351.5	35270.5	35352		960.77	33381.1	33440.9	33441	33440.9	33441	33440.9	33479.7	33440.9	33479.9		960.77	34360.7	34433.2	34433.3	34433.2	34433.4	34433.2	34481.7
959.728	34648.2	34668.1	34668.8	34668.1	34668.1	34668.1	34668.8		960.67	35799.1	35756	35756.4	35756	35756.1	35756	35813.5	35756	35813.9		960.67	35255.3	35270.4	35270.8	35270.4	35270.5	35270.4	35346.7	35270.4	35347.3		960.67	33500.2	33441.3	33441.4	33441.3	33441.4	33441.3	33478.1	33441.3	33478.3		960.67	34427.1	34433.2	34433.2	34433.2	34433.3	34433.2	34479.3
959.628	34568.4	34667.4	34668.2	34667.4	34667.4	34667.4	34668.2		960.57	35781.1	35755.8	35756.3	35755.8	35756	35755.8	35809.4	35755.8	35809.9		960.57	35312.7	35270	35270.5	35270	35270.1	35270	35341.9	35270	35342.6		960.57	33530.4	33441.8	33441.9	33441.8	33441.9	33441.8	33476.8	33441.8	33477.1		960.57	34466.2	34433	34433.1	34433	34433.2	34433	34476.9
959.528	34619.6	34667.1	34668	34667.1	34667.1	34667.1	34668		960.47	35803.8	35755.6	35756.1	35755.6	35755.7	35755.6	35805.4	35755.6	35806.1		960.47	35204	35269.4	35270	35269.4	35269.6	35269.4	35337.1	35269.4	35337.9		960.47	33482.9	33442	33442.2	33442	33442.2	33442	33475.3	33442	33475.6		960.47	34450.2	34432.9	34433	34432.9	34433.1	34432.9	34474.6
959.428	34642.9	34666.9	34668	34666.9	34666.9	34666.9	34668		960.37	35838.4	35755	35755.7	35755	35755.2	35755	35801.4	35755	35802.2		960.37	35233.6	35269.1	35269.8	35269.1	35269.2	35269.1	35332.8	35269.1	35333.7		960.37	33559.6	33442.7	33442.9	33442.7	33442.9	33442.7	33474.3	33442.7	33474.7		960.37	34469.8	34432.7	34432.8	34432.7	34432.9	34432.7	34472.3
959.328	34632.2	34666.7	34667.9	34666.7	34666.7	34666.7	34667.9		960.27	35720.4	35754.8	35755.5	35754.8	35755	35754.8	35798	35754.8	35798.9		960.27	35251.1	35268.9	35269.8	35268.9	35269.1	35268.9	35328.9	35268.9	35330		960.27	33598	33443.6	33443.9	33443.6	33443.8	33443.6	33473.7	33443.6	33474.1		960.27	34442.2	34432.7	34432.8	34432.7	34432.8	34432.7	34470.3
959.228	34656.9	34666.6	34668.1	34666.6	34666.6	34666.6	34668.1		960.17	35705.6	35705.6	35706.4	35705.6	35705.7	35705.6	35745.8	35705.6	35746.8		960.17	35208.7	35268.4	35269.4	35268.4	35268.6	35268.4	35324.9	35268.4	35326.1		960.17	33376.9	33444	33444.3	33444	33444.2	33444	33472.6	33444	33473		960.17	34386	34386	34386.1	34386	34386.2	34386	34421.8
959.128	34595.3	34666.1	34667.8	34666.1	34666.1	34666.1	34667.8		960.07	35652.2	35652.2	35653.2	35652.2	35652.4	35652.2	35689.7	35652.2	35690.9		960.07	35315.3	35267.9	35269.1	35267.9	35268.2	35267.9	35321.1	35267.9	35322.5		960.07	33441.1	33444	33444.4	33444	33444.2	33444	33471.2	33444	33471.7		960.07	34501.1	34501.1	34501.3	34501.1	34501.3	34501.1	34535.2
959.028	34652.4	34666	34668	34666	34666	34666	34668		959.97	35722.2	35722.2	35723.4	35722.2	35722.4	35722.2	35757	35722.2	35758.4		959.97	35346.9	35267.2	35268.6	35267.2	35267.5	35267.2	35317.2	35267.2	35318.8		959.97	33409.8	33444.2	33444.7	33444.2	33444.4	33444.2	33470	33444.2	33470.7		959.97	34488.9	34488.9	34489.1	34488.9	34489.1	34488.9	34521.2
958.928	34717.3	34665.7	34668	34665.7	34665.7	34665.7	34668		959.87	35755.3	35755.3	35756.7	35755.3	35755.6	35755.3	35787.7	35755.3	35789.3		959.87	35220.9	35266.8	35268.4	35266.8	35267.1	35266.8	35313.8	35266.8	35315.7		959.87	33481.8	33481.8	33482.3	33481.8	33482	33481.8	33506.3	33481.8	33507		959.87	34493.3	34493.3	34493.6	34493.3	34493.6	34493.3	34524.1
958.828	34830.4	34664.6	34667.2	34664.6	34664.6	34664.6	34667.2		959.77	35740.4	35740.4	35742.1	35740.4	35740.7	35740.4	35770.5	35740.4	35772.4		959.77	35286.9	35266.6	35268.5	35266.6	35266.9	35266.7	35310.8	35266.6	35313		959.77	33316.9	33316.9	33317.5	33316.9	33317.1	33316.9	33340.2	33316.9	33341		959.77	34570	34570	34570.3	34570	34570.3	34570	34599.2
958.728	34728.2	34664.1	34667.2	34664.1	34664.1	34664.1	34667.2		959.67	35702.4	35702.4	35704.4	35702.4	35702.7	35702.5	35730.4	35702.4	35732.6		959.67	35314.7	35266.2	35268.4	35266.2	35266.5	35266.2	35307.7	35266.2	35310.2		959.67	33361.3	33361.3	33362.1	33361.3	33361.6	33361.3	33383.4	33361.3	33384.4		959.67	34568.2	34568.2	34568.6	34568.2	34568.5	34568.2	34596
958.628	34560	34663.4	34667	34663.4	34663.4	34663.4	34667		959.57	35662.2	35662.2	35664.5	35662.2	35662.5	35662.2	35688.2	35662.2	35690.8		959.57	35277.6	35266.1	35268.7	35266.1	35266.4	35266.1	35305.1	35266.1	35308		959.57	33591.6	33591.6	33592.4	33591.6	33591.8	33591.6	33612.5	33591.6	33613.7		959.57	34672	34672	34672.5	34672	34672.3	34672	34698.3
958.528	34654.4	34663.4	34667.5	34663.4	34663.4	34663.4	34667.5		959.47	35858.7	35858.7	35861.3	35858.7	35859	35858.7	35882.8	35858.7	35885.8		959.47	35204.9	35265.6	35268.6	35265.6	35265.9	35265.6	35302.2	35265.6	35305.6		959.47	33597.3	33597.3	33598.4	33597.3	33597.6	33597.3	33617.2	33597.3	33618.6		959.47	34620	34620	34620.6	34620	34620.3	34620	34645
958.428	34574.4	34662.8	34667.5	34662.8	34662.8	34662.8	34667.5		959.37	35791.3	35791.3	35794.4	35791.3	35791.7	35791.4	35813.8	35791.3	35817.2		959.37	35314.2	35314.2	35317.7	35314.2	35314.6	35314.2	35348.7	35314.2	35352.6		959.37	33459.6	33459.6	33460.8	33459.6	33459.9	33459.6	33478.4	33459.6	33480.1		959.37	34518.7	34518.7	34519.4	34518.7	34519	34518.7	34542.4
958.328	34776	34662	34667.4	34662	34662	34662	34667.4		959.27	35618	35618	35621.5	35618	35618.3	35618	35638.8	35618	35642.8		959.27	35256.7	35256.7	35260.7	35256.7	35257.1	35256.7	35289	35256.7	35293.5		959.27	33474.4	33474.4	33476	33474.4	33474.8	33474.5	33492.4	33474.4	33494.2		959.27	34418.4	34418.4	34419.3	34418.4	34418.8	34418.5	34441
958.228	34723.3	34661.6	34667.8	34661.6	34661.6	34661.6	34667.8		959.17	35725.8	35725.8	35729.9	35725.8	35726.2	35725.8	35745.1	35725.8	35749.6		959.17	35244.9	35244.9	35249.6	35244.9	35245.3	35244.9	35275.3	35244.9	35280.4		959.17	33455.6	33455.6	33457.3	33455.6	33455.9	33455.6	33472.6	33455.6	33474.8		959.17	34493.1	34493.1	34494.2	34493.1	34493.5	34493.1	34514.5
958.128	34725.8	34661.1	34668.3	34661.1	34661.1	34661.1	34668.3		959.07	35728	35690.5	35695.2	35690.5	35690.9	35690.5	35708.4	35690.5	35713.6		959.07	35274.7	35265.3	35270.8	35265.3	35265.8	35265.4	35293.9	35265.3	35299.8		959.07	33460.4	33461.5	33463.6	33461.5	33461.9	33461.5	33477.6	33461.5	33480.2		959.07	34678.9	34551.5	34552.7	34551.5	34551.9	34551.5	34571.8
958.028	34650.7	34661.1	34669.2	34661.1	34661.1	34661.1	34669.2		958.97	35618.4	35689.9	35695.4	35689.9	35690.4	35690	35706.6	35689.9	35712.6		958.97	35276.7	35265.3	35271.6	35265.3	35265.8	35265.3	35292	35265.3	35298.9		958.97	33468.4	33461.4	33464	33461.4	33461.9	33461.5	33476.8	33461.4	33479.7		958.97	34485.1	34551	34552.5	34551	34551.5	34551	34570.3
957.928	34764.4	34660.4	34669.7	34660.4	34660.4	34660.4	34669.7		958.87	35695.1	35689.9	35696.3	35689.9	35690.4	35690	35705.3	35689.9	35712.2		958.87	35182	35264.7	35272	35264.7	35265.2	35264.7	35289.8	35264.7	35297.7		958.87	33462.4	33461.4	33464.4	33461.4	33461.9	33461.5	33476	33461.4	33479.4		958.87	34579.6	34550.8	34552.6	34550.8	34551.3	34550.8	34569.1
957.828	34701.6	34660.1	34670.7	34660.1	34660.1	34660.1	34670.7		958.77	35658.7	35689.7	35697	35689.7	35690.2	35689.8	35704	35689.7	35711.9		958.77	35281.3	35264.6	35273	35264.6	35265.1	35264.6	35288.1	35264.6	35297.2		958.77	33377.6	33461	33464.5	33461	33461.5	33461.1	33474.8	33461	33478.8		958.77	34515.8	34550.6	34552.7	34550.6	34551.1	34550.6	34567.9
957.728	34674.2	34660	34672.1	34660	34660	34660	34672.1		958.67	35756	35689.2	35697.7	35689.2	35689.7	35689.3	35702.5	35689.2	35711.6		958.67	35191.8	35264.1	35273.8	35264.1	35264.7	35264.1	35286.2	35264.1	35296.6		958.67	33589.8	33460.4	33464.5	33460.4	33460.9	33460.4	33473.5	33460.4	33478.2		958.67	34486.7	34550.1	34552.7	34550.1	34550.7	34550.2	34566.6
957.628	34630.4	34659.8	34673.6	34659.8	34659.8	34659.8	34673.6		958.57	35629.6	35688.8	35698.5	35688.8	35689.3	35688.9	35701.1	35688.8	35711.5		958.57	35264.4	35264	35275.2	35264	35264.7	35264.2	35284.8	35264	35296.7		958.57	33516.2	33460.1	33465	33460.1	33460.7	33460.2	33472.5	33460.1	33478		958.57	34504	34549.8	34552.8	34549.8	34550.4	34549.9	34565.4
957.528	34724	34659.3	34675.1	34659.3	34659.3	34659.3	34675.1		958.47	35600.2	35688.1	35699.3	35688.1	35688.7	35688.3	35699.5	35688.1	35711.5		958.47	35232.9	35263.8	35276.6	35263.8	35264.5	35263.9	35283.3	35263.8	35296.9		958.47	33522	33459.8	33465.5	33459.8	33460.4	33459.9	33471.6	33459.8	33477.9		958.47	34577.3	34549.6	34553.2	34549.6	34550.3	34549.7	34564.4
957.428	34700.2	34659.1	34676.9	34659.1	34659.1	34659.1	34676.9		958.37	35798	35687.3	35700.2	35687.3	35688	35687.5	35697.8	35687.3	35711.6		958.37	35113.8	35262.8	35277.5	35262.8	35263.5	35262.9	35281	35262.8	35296.6		958.37	33392.2	33459.5	33466.1	33459.5	33460.1	33459.6	33470.6	33459.5	33478		958.37	34522.4	34549.4	34553.7	34549.4	34550.1	34549.5	34563.5
957.328	34654.2	34659	34679.3	34659	34659	34659	34679.3		958.27	35819.1	35686.3	35701.1	35686.3	35687	35686.5	35696.1	35686.3	35711.8		958.27	35206.4	35262.4	35279.2	35262.4	35263.2	35262.6	35279.5	35262.4	35297.3		958.27	33510	33459.2	33467	33459.2	33459.9	33459.4	33469.8	33459.2	33478.4		958.27	34454.2	34548.7	34553.9	34548.7	34549.5	34548.9	34562.1
957.228	34700.9	34658.8	34681.7	34658.8	34658.8	34658.8	34681.7		958.17	35821.3	35685.3	35702.2	35685.3	35686.1	35685.6	35694.4	35685.3	35712.3		958.17	35266.7	35262.3	35281.6	35262.3	35263.2	35262.6	35278.4	35262.3	35298.7		958.17	33517.6	33458.9	33468	33458.9	33459.7	33459.1	33468.9	33458.9	33478.9		958.17	34458.7	34548.1	34554.2	34548.1	34548.9	34548.3	34560.8
957.128	34742.9	34658.2	34684.2	34658.2	34658.2	34658.2	34684.2		958.07	35791.3	35684.5	35703.8	35684.5	35685.4	35684.9	35692.9	35684.5	35713.4		958.07	35204.4	35261.9	35283.9	35261.9	35262.9	35262.2	35277	35261.9	35300.2		958.07	33598.9	33458.3	33468.8	33458.3	33459.1	33458.4	33467.7	33458.3	33479.2		958.07	34662	34547.3	34554.4	34547.3	34548.2	34547.5	34559.3
957.028	34762.2	34657.5	34686.8	34657.5	34657.5	34657.5	34686.8		957.97	35792.2	35683.7	35705.8	35683.7	35684.6	35684.1	35691.5	35683.7	35714.8		957.97	35323.3	35261.5	35286.6	35261.5	35262.5	35261.8	35275.6	35261.5	35302		957.97	33601.1	33457.6	33469.8	33457.6	33458.4	33457.8	33466.5	33457.6	33479.9		957.97	34716.7	34546.1	34554.5	34546.1	34547.1	34546.3	34557.4
956.928	34755.6	34656.8	34690	34656.8	34656.8	34656.8	34690		957.87	35808.2	35682.8	35707.9	35682.8	35683.8	35683.3	35690	35682.8	35716.5		957.87	35313.6	35261.1	35289.7	35261.1	35262.2	35261.5	35274.3	35261.1	35304.3		957.87	33543.6	33457.1	33471.3	33457.1	33458.1	33457.4	33465.6	33457.1	33481		957.87	34542.2	34546.1	34555.9	34546.1	34547.1	34546.4	34556.8
956.828	34802	34655.8	34693.3	34655.8	34655.8	34655.8	34693.3		957.77	35802.2	35681.9	35710.6	35681.9	35683	35682.5	35688.5	35681.9	35718.8		957.77	35426.7	35259.9	35292.5	35259.9	35261.1	35260.4	35272.3	35259.9	35306.4		957.77	33446.2	33457.1	33473.6	33457.1	33458.1	33457.4	33465.1	33457.1	33482.9		957.77	34574.9	34545.9	34557.5	34545.9	34546.9	34546.2	34556.1
956.728	34727.1	34655.3	34697.6	34655.3	34655.3	34655.3	34697.6		957.67	35737.1	35681.5	35714.1	35681.5	35682.6	35682.2	35687.6	35681.5	35722		957.67	35509.6	35258.2	35295.2	35258.2	35259.4	35258.7	35269.7	35258.2	35308.5		957.67	33648.2	33456.1	33475.2	33456.1	33457.2	33456.5	33463.8	33456.1	33484.3		957.67	34638.2	34545.2	34558.8	34545.2	34546.4	34545.6	34554.9
956.628	34766.7	34654.6	34702.2	34654.6	34654.6	34654.6	34702.2		957.57	35784.4	35680.8	35717.8	35680.8	35681.9	35681.6	35686.4	35680.8	35725.4		957.57	35419.3	35257	35299	35257	35258.3	35257.7	35267.8	35257	35311.8		957.57	33608.9	33455.4	33477.4	33455.4	33456.5	33455.8	33462.6	33455.4	33486.2		957.57	34693.3	34544.2	34560	34544.2	34545.4	34544.7	34553.3
956.528	34788	34653.7	34707.2	34653.7	34653.7	34653.7	34707.2		957.47	35742.4	35680.3	35722.3	35680.3	35681.6	35681.3	35685.5	35680.3	35729.7		957.47	35393.1	35256.1	35303.7	35256.1	35257.4	35256.8	35266.2	35256.1	35316		957.47	33539.6	33455	33480.4	33455	33456.2	33455.5	33461.8	33455	33489		957.47	34622	34543.6	34562.1	34543.6	34544.9	34544.2	34552.3
956.428	34791.1	34652.7	34712.9	34652.7	34652.7	34652.7	34712.9		957.37	35851.8	35679	35726.6	35679	35680.4	35680.2	35683.8	35679	35733.9		957.37	35397.3	35255.1	35309	35255.1	35256.5	35256	35264.5	35255.1	35320.9		957.37	33545.6	33454.5	33483.8	33454.5	33455.8	33455.2	33461	33454.5	33492.2		957.37	34599.6	34543.2	34564.8	34543.2	34544.6	34543.9	34551.4
956.328	34755.8	34652	34719.6	34652	34652	34652	34719.6		957.27	35782.2	35678.3	35732.2	35678.3	35679.7	35679.6	35682.7	35678.3	35739.4		957.27	35373.8	35254.2	35315.3	35254.2	35255.8	35255.3	35263.1	35254.2	35326.8		957.27	33608.2	33453.8	33487.5	33453.8	33455.1	33454.5	33459.9	33453.8	33495.7		957.27	34658.9	34542.4	34567.5	34542.4	34543.9	34543.2	34550.1
956.228	34752.7	34651.3	34727.1	34651.3	34651.3	34651.3	34727.1		957.17	35834.9	35677.1	35738.1	35677.1	35678.7	35678.7	35681.2	35677.1	35745.3		957.17	35335.8	35253.6	35322.7	35253.6	35255.3	35254.9	35261.9	35253.6	35333.9		957.17	33619.8	33452.9	33491.7	33452.9	33454.4	33453.8	33458.7	33452.9	33499.8		957.17	34662.2	34541.5	34570.7	34541.5	34543.2	34542.6	34548.9
956.128	34758.7	34650.6	34735.6	34650.6	34650.6	34650.6	34735.6		957.07	35916	35675.3	35744.3	35675.3	35677	35677.3	35679.1	35675.3	35751.6		957.07	35407.3	35252.5	35330.5	35252.5	35254.3	35254.1	35260.3	35252.5	35341.6		957.07	33649.3	33452	33496.4	33452	33453.6	33453.1	33457.4	33452	33504.5		957.07	34644.7	34540.8	34574.6	34540.8	34542.5	34542	34547.8
956.028	34782.4	34649.7	34744.9	34649.7	34649.7	34649.7	34744.9		956.97	35800	35674.4	35752.2	35674.4	35676.2	35676.7	35677.9	35674.4	35759.7		956.97	35504.4	35250.7	35338.7	35250.7	35252.7	35252.6	35258	35250.7	35349.7		956.97	33768.4	33450.4	33501.3	33450.4	33452.1	33451.7	33455.6	33450.4	33509.4		956.97	34731.1	34539.4	34578.6	34539.4	34541.3	34540.9	34546
955.928	34782	34648.8	34755.4	34648.8	34648.8	34648.8	34755.4		956.87	35889.8	35672.8	35760.6	35672.8	35674.7	35675.5	35676	35672.8	35768.3		956.87	35547.1	35248.6	35347.7	35248.6	35250.7	35250.8	35255.4	35248.6	35358.7		956.87	33642	33449.5	33507.7	33449.5	33451.3	33451	33454.3	33449.5	33515.8		956.87	34673.3	34538.5	34583.8	34538.5	34540.5	34540.2	34544.7
955.828	34787.8	34647.8	34767	34647.8	34647.8	34647.8	34767		956.77	36019.3	35670.3	35769.2	35670.3	35672.3	35673.4	35673.2	35670.3	35777.2		956.77	35561.6	35246.4	35358.1	35246.4	35248.6	35248.9	35252.7	35246.4	35369.1		956.77	33593.8	33448.8	33515.3	33448.8	33450.7	33450.5	33453.4	33448.8	33523.6		956.77	34694	34537.4	34589.6	34537.4	34539.5	34539.4	34543.3
955.728	34750.9	34647.1	34780.3	34647.2	34647.1	34647.1	34780.3		956.67	36018.9	35667.7	35779	35667.7	35669.8	35671.4	35670.4	35667.7	35787.5		956.67	35610	35243.8	35369.4	35243.8	35246.2	35246.8	35249.7	35243.8	35380.6		956.67	33538.9	33448.3	33524.3	33448.3	33450.4	33450.4	33452.7	33448.3	33532.7		956.67	34750.7	34535.9	34596.1	34535.9	34538.1	34538.2	34541.4
955.628	34906.4	34645.4	34794.1	34645.4	34645.4	34645.4	34794.1		956.57	35981.8	35665.4	35790.6	35665.4	35667.7	35669.7	35667.8	35665.4	35799.7		956.57	35689.1	35240.6	35381.8	35240.6	35243.2	35244.1	35246.1	35240.6	35393.3		956.57	33791.3	33446.6	33533.3	33446.6	33448.8	33449	33450.7	33446.6	33541.9		956.57	34888.7	34533.4	34602.7	34533.4	34535.8	34536.1	34538.6
955.528	34874	34643.8	34809.7	34643.8	34643.8	34643.8	34809.7		956.47	36006	35662.8	35803.6	35662.8	35665.3	35667.9	35665.1	35662.8	35813.4		956.47	35582.2	35238.2	35396.8	35238.2	35240.9	35242.2	35243.3	35238.2	35408.7		956.47	33633.3	33445.7	33544.4	33445.7	33448	33448.5	33449.6	33445.7	33553.4		956.47	34730.4	34532	34611.7	34532	34534.5	34535.1	34536.9
955.428	34808.7	34642.7	34827.7	34642.7	34642.7	34642.7	34827.7		956.37	36116	35659.5	35817.6	35659.5	35662.1	35665.4	35661.6	35659.5	35828.1		956.37	35480.9	35236.5	35414.6	35236.5	35239.3	35241.2	35241.2	35236.5	35426.9		956.37	33700.7	33444.4	33556.7	33444.4	33446.9	33447.7	33448.1	33444.4	33566.1		956.37	34721.8	34530.6	34622.1	34530.6	34533.3	34534.3	34535.3
955.328	34848.9	34641.3	34847.5	34641.3	34641.3	34641.3	34847.5		956.27	35935.1	35657.5	35834.8	35657.5	35660.2	35664.3	35659.4	35657.5	35846.4		956.27	35558	35234.2	35433.8	35234.2	35237.3	35239.7	35238.6	35234.2	35446.8		956.27	33723.6	33443.1	33570.7	33443.1	33445.7	33446.9	33446.5	33443.1	33580.6		956.27	34737.1	34529.2	34634	34529.2	34532.1	34533.4	34533.6
955.228	34769.6	34640.4	34870	34640.4	34640.4	34640.4	34870		956.17	36126.9	35654	35853	35654	35657	35661.9	35655.7	35654	35865.6		956.17	35620	35231.4	35455.3	35231.4	35234.7	35237.8	35235.6	35231.4	35469.1		956.17	33682.9	33441.9	33586.8	33441.9	33444.7	33446.3	33445.2	33441.9	33597.3		956.17	34802.7	34527.2	34647.3	34527.2	34530.3	34532.2	34531.4
955.128	34868.9	34638.8	34894.5	34638.9	34638.8	34638.8	34894.5		956.07	36021.3	35651.3	35874.2	35651.3	35654.4	35660.5	35652.9	35651.3	35888.2		956.07	35535.3	35229.3	35480.1	35229.3	35232.8	35236.7	35233.1	35229.3	35494.8		956.07	33730.7	33440.5	33604.8	33440.5	33443.5	33445.6	33443.5	33440.5	33616		956.07	34816.9	34525.2	34662.6	34525.2	34528.4	34530.9	34529.1
955.028	34962.2	34636.6	34920.9	34636.7	34636.6	34636.6	34921		955.97	35977.1	35648.9	35898.5	35648.9	35652.2	35659.6	35650.3	35648.9	35914.1		955.97	35698.9	35225.9	35506.6	35225.9	35229.6	35234.5	35229.5	35225.9	35522.5		955.97	33722.4	33439.1	33625.5	33439.1	33442.3	33445	33442	33439.1	33637.5		955.97	34811.3	34523.1	34680.2	34523.1	34526.6	34529.8	34526.9
954.928	34942	34634.6	34950.7	34634.6	34634.6	34634.6	34950.7		955.87	36077.8	35645.7	35925.2	35645.7	35649.3	35658.1	35647	35645.7	35942.5		955.87	35598	35223.3	35537.3	35223.3	35227.2	35233.2	35226.6	35223.3	35554.6		955.87	33746.9	33437.6	33648.7	33437.6	33440.9	33444.4	33440.3	33437.6	33661.7		955.87	34989.3	34519.8	34699.1	34519.8	34523.5	34527.5	34523.3
954.828	34994.4	34632.1	34983.4	34632.2	34632.1	34632.1	34983.5		955.77	36280.4	35641	35953.6	35641	35644.8	35655.3	35642.2	35641	35973		955.77	35738.2	35219.6	35570.8	35219.6	35223.8	35231.1	35222.7	35219.6	35589.7		955.77	33820	33435.7	33674.7	33435.7	33439.3	33443.6	33438.3	33435.7	33688.8		955.77	34909.6	34517.1	34721.5	34517.1	34521	34526	34520.4
954.728	35086.4	34629	35019.1	34629.1	34629	34629	35019.2		955.67	36184	35637	35986.3	35637	35641.1	35653.5	35638.1	35637	36008.1		955.67	35802.4	35215.5	35607.8	35215.5	35219.9	35228.8	35218.4	35215.5	35628.5		955.67	33809.3	33433.8	33704.2	33433.8	33437.7	33443	33436.3	33433.8	33719.5		955.67	34810.4	34515	34748	34515	34519.2	34525.2	34518.1
954.628	35086.4	34625.9	35059.1	34625.9	34625.9	34625.9	35059.2		955.57	36184.2	35632.9	36023.4	35632.9	35637.3	35652	35634	35632.9	36047.9		955.57	35814.9	35211.2	35649.4	35211.2	35216	35226.5	35213.9	35211.2	35672.2		955.57	34035.3	33430.9	33736.3	33430.9	33434.9	33441.4	33433.2	33430.9	33753.2		955.57	34866.4	34512.5	34777.9	34512.5	34516.9	34524.3	34515.4
954.528	35077.8	34622.8	35103.4	34622.9	34622.8	34622.8	35103.5		955.47	36306.7	35627.9	36064	35627.9	35632.6	35649.9	35628.9	35627.9	36091.6		955.47	35941.6	35206	35695.3	35206	35211.1	35223.6	35208.5	35206	35720.5		955.47	34090.9	33427.6	33772.6	33427.6	33432	33439.7	33429.8	33427.6	33791.2		955.47	35017.6	34508.9	34810.9	34508.9	34513.6	34522.5	34511.7
954.428	35168.7	34619.1	35152.2	34619.2	34619.1	34619.1	35152.3		955.37	36405.8	35622.2	36108.7	35622.2	35627.1	35647.4	35623.1	35622.2	36139.8		955.37	35974.9	35200.5	35746.3	35200.5	35205.9	35220.8	35202.8	35200.5	35774.3		955.37	34124.4	33424.2	33813.5	33424.2	33428.8	33438.1	33426.2	33424.2	33834.1		955.37	35067.6	34504.9	34848.3	34504.9	34510	34520.5	34507.6
954.328	35269.3	34614.6	35205.6	34614.8	34614.6	34614.6	35205.7		955.27	36371.3	35616.7	36159.5	35616.7	35621.9	35645.6	35617.4	35616.7	36194.5		955.27	36036	35194.6	35803	35194.6	35200.3	35217.8	35196.7	35194.6	35834.1		955.27	34088.4	33420.9	33860.2	33420.9	33425.8	33436.8	33422.8	33420.9	33882.9		955.27	35095.3	34500.8	34890.9	34500.8	34506.1	34518.7	34503.2
954.228	35316.2	34609.8	35264.3	34610	34609.8	34609.8	35264.5		955.17	36448.2	35610.5	36215.7	35610.5	35616.1	35643.7	35611.2	35610.5	36255.2		955.17	35949.6	35189.2	35867.3	35189.2	35195.3	35215.9	35191.2	35189.2	35902.1		955.17	34219.6	33417	33912.2	33417	33422.2	33435.2	33418.8	33417	33937.4		955.17	35217.6	34495.7	34938.6	34495.7	34501.3	34516.2	34498
954.128	35249.6	34605.5	35330.2	34605.6	34605.5	34605.5	35330.4		955.07	36553.6	35603.5	36277.5	35603.5	35609.4	35641.6	35604.2	35603.5	36322.1		955.07	36168.2	35182.2	35937.1	35182.2	35188.7	35212.8	35184.1	35182.2	35976		955.07	34208.2	33413.1	33970.8	33413.1	33418.6	33434	33414.8	33413.1	33998.9		955.07	35230.4	34490.4	34992.9	34490.4	34496.5	34513.9	34492.6
954.028	35381.8	34600.2	35401.7	34600.4	34600.2	34600.2	35401.9		954.97	36585.6	35596.3	36346.4	35596.3	35602.5	35639.8	35596.8	35596.3	36396.8		954.97	36294.7	35174.3	36013.6	35174.3	35181.2	35209.3	35176	35174.3	36057.1		954.97	34185.8	33409.3	34036.9	33409.3	33415.1	33433.1	33410.9	33409.3	34068.2		954.97	35281.8	34484.8	35054.4	34484.8	34491.2	34511.7	34486.9
953.928	35548.4	34593.7	35479.8	34593.9	34593.7	34593.7	35480		954.87	36580.4	35589	36423.2	35589	35595.7	35638.7	35589.5	35589	36480.2		954.87	36386.2	35165.7	36098.4	35165.7	35173	35205.6	35167.3	35165.7	36147.3		954.87	34283.1	33405	34110.4	33405	33411.2	33432.2	33406.5	33405	34145.4		954.87	35380.2	34478.5	35123.5	34478.5	34485.3	34509.1	34480.4
953.828	35539.6	34587.2	35565.5	34587.5	34587.2	34587.2	35565.7		954.77	36572	35581.7	36508	35581.7	35588.8	35638.5	35582.2	35581.7	36572.4		954.77	36362.7	35157.2	36192	35157.2	35164.9	35202.8	35158.6	35157.2	36246.9		954.77	34452.4	33399.8	34191.8	33399.8	33406.4	33430.9	33401.2	33399.8	34230.9		954.77	35403.6	34471.9	35201.7	34471.9	34479.1	34506.9	34473.7
953.728	35660.2	34579.9	35658.3	34580.2	34579.9	34579.9	35658.6		954.67	36821.6	35572.5	36599.7	35572.5	35580.1	35637.3	35573	35572.5	36672.4		954.67	36413.8	35148.2	36294.1	35148.2	35156.5	35200.2	35149.6	35148.2	36355.8		954.67	34426.9	33394.7	34282.7	33394.7	33401.8	33430.2	33396.1	33394.7	34326.5		954.67	35488.2	34464.7	35289.3	34464.7	34472.3	34504.5	34466.4
953.628	35793.6	34571.7	35758.9	34572	34571.7	34571.7	35759.3		954.57	36924.4	35562.5	36699.8	35562.5	35570.5	35636.4	35562.9	35562.5	36782		954.57	36548.4	35138.2	36405	35138.2	35147	35197.5	35139.5	35138.2	36474.3		954.57	34456.7	33389.5	34383.3	33389.5	33396.9	33429.9	33390.8	33389.5	34432.3		954.57	35718.9	34455.8	35386	34455.8	34463.9	34501.2	34457.4
953.528	35919.1	34562.4	35866.5	34562.9	34562.4	34562.4	35866.9		954.47	37000.4	35551.9	36807.8	35551.9	35560.4	35636	35552.3	35551.9	36900.7		954.47	36605.6	35127.8	36524.3	35127.8	35137.1	35195.3	35129	35127.8	36602.3		954.47	34421.1	33384.4	34493.8	33384.4	33392.3	33430.4	33385.6	33384.4	34548.8		954.47	35653.1	34447.3	35494.6	34447.3	34455.9	34498.9	34448.8
953.428	36106	34551.9	35981.4	34552.4	34551.9	34551.9	35981.8		954.37	37057.1	35540.8	36923.8	35540.8	35549.8	35636.4	35541.1	35540.8	37028.8		954.37	36725.6	35116.4	36650.7	35116.4	35126.3	35193.2	35117.5	35116.4	36738.4		954.37	34659.3	33378.1	34612.7	33378.1	33386.5	33430.4	33379.2	33378.1	34674.4		954.37	35834.9	34437.4	35613.7	34437.4	34446.5	34496.2	34438.9
953.328	36100.4	34541.3	36103.2	34541.9	34541.3	34541.3	36103.8		954.27	37021.6	35529.8	37048	35529.8	35539.3	35638.6	35530.1	35529.8	37166.7		954.27	36886.9	35103.8	36782.9	35103.8	35114.3	35191.2	35104.8	35103.8	36881.8		954.27	34856.2	33370.9	34739.3	33370.9	33379.7	33430.2	33371.9	33370.9	34808.6		954.27	35979.3	34426.5	35743.3	34426.5	34436.1	34493.2	34427.8
953.228	36303.6	34529.3	36229.7	34530	34529.3	34529.3	36230.4		954.17	37231.1	35517.2	37176.5	35517.2	35527.3	35640.8	35517.5	35517.2	37310.5		954.17	36857.3	35091.3	36920	35091.3	35102.4	35190.6	35092.3	35091.3	37031.3		954.17	34791.6	33363.9	34873.3	33363.9	33373.2	33431.3	33364.8	33363.9	34951.1		954.17	36052.4	34415	35883	34415	34425.2	34490.7	34416.2
953.128	36357.6	34516.8	36360.1	34517.6	34516.8	34516.8	36360.8		954.07	37383.3	35503.4	37307.4	35503.4	35514.2	35643.8	35503.7	35503.4	37458.7		954.07	36990.2	35077.8	37057.6	35077.8	35089.6	35190.5	35078.7	35077.8	37182.9		954.07	34883.3	33356.4	35011.4	33356.4	33366.3	33432.9	33357.3	33356.4	35098.7		954.07	36170.2	34402.5	36030.6	34402.5	34413.3	34488.5	34403.7
953.028	36458.7	34503.6	36491.2	34504.4	34503.6	34503.6	36492.1		953.97	37510.7	35488.6	37437.8	35488.6	35499.9	35647.8	35488.8	35488.6	37608.6		953.97	37155.1	35063	37191.5	35063	35075.5	35190.9	35063.8	35063	37332.6		953.97	35012.9	33348.2	35149.4	33348.2	33358.7	33434.9	33349.1	33348.2	35247.5		953.97	36262.9	34389.3	36183.1	34389.3	34400.8	34486.8	34390.4
952.928	36504.7	34489.9	36620	34490.9	34489.9	34489.9	36620.9		953.87	37497.1	35473.7	37564.3	35473.7	35485.8	35654.2	35473.9	35473.7	37757		953.87	37279.6	35047.2	37316.4	35047.2	35060.4	35192.2	35048	35047.2	37475.2		953.87	35002.4	33340.1	35282.6	33340.1	33351.2	33438.3	33340.8	33340.1	35392.8		953.87	36344.9	34375.4	36335.6	34375.4	34387.5	34485.8	34376.5
952.828	36634.2	34475.3	36741.6	34476.4	34475.3	34475.3	36742.7		953.77	37685.1	35457.4	37680.6	35457.4	35470.1	35661.7	35457.6	35457.4	37897.9		953.77	37454.4	35030.1	37426.6	35030.1	35044.1	35194.2	35030.8	35030.1	37605.4		953.77	35101.8	33331.4	35404.3	33331.4	33343.2	33442.6	33332.1	33331.4	35528		953.77	36473.6	34360.5	36481.2	34360.5	34373.3	34485.5	34361.5
952.728	36760.2	34459.7	36851.4	34461	34459.7	34459.7	36852.7		953.67	37679.6	35440.9	37781.6	35440.9	35454.4	35672.1	35441.1	35440.9	38026.5		953.67	37404.4	35013.2	37518.1	35013.2	35028	35198.9	35013.8	35013.2	37719.2		953.67	35153.1	33322.4	35507.6	33322.4	33334.9	33448.1	33323.1	33322.4	35646.6		953.67	36530	34345.1	36612.2	34345.1	34358.7	34486.4	34346
952.628	36769.1	34444	36944	34445.4	34444	34444	36945.4		953.57	37803.6	35423.5	37860.5	35423.5	35437.8	35684.7	35423.6	35423.5	38136.2		953.57	37402.4	34996.2	37581.9	34996.2	35011.8	35206	34996.8	34996.2	37807.9		953.57	35203.1	33313.1	35585.7	33313.1	33326.3	33455.1	33313.8	33313.1	35741.5		953.57	36598.2	34329.1	36719.7	34329.1	34343.5	34488.7	34330
952.528	36767.6	34428.1	37016.4	34429.7	34428.1	34428.1	37018		953.47	37857.1	35405.5	37913.4	35405.5	35420.6	35700.2	35405.6	35405.5	38223.4		953.47	37551.8	34978	37614.6	34978	34994.6	35214.7	34978.5	34978	37868.4		953.47	35273.1	33303.5	35632.2	33303.5	33317.5	33463.5	33304.1	33303.5	35806.9		953.47	36529.8	34313.5	36795.8	34313.5	34328.7	34493.4	34314.3
952.428	36770.9	34412.1	37060.2	34414	34412.1	34412.1	37062.1		953.37	37803.1	35387.7	37935.3	35387.7	35403.8	35719.5	35387.8	35387.7	38283.3		953.37	37560	34959.6	37614.2	34959.6	34977.2	35226.1	34960.1	34959.6	37898.7		953.37	35518.7	33292.6	35641.3	33292.6	33307.3	33472.7	33293.1	33292.6	35836.8		953.37	36590.7	34297.3	36832.2	34297.3	34313.4	34499.8	34298.1
952.328	36862	34395.4	37074.9	34397.5	34395.4	34395.4	37077.1		953.27	37993.1	35368.4	37921.3	35368.4	35385.4	35741.1	35368.6	35368.4	38311.1		953.27	37544.9	34941.2	37576.3	34941.2	34959.8	35240.5	34941.6	34941.2	37894.6		953.27	35498.7	33281.7	35612.2	33281.7	33297.3	33483.9	33282.2	33281.7	35830.6		953.27	36539.8	34281.4	36825.2	34281.4	34298.4	34508.7	34282.1
952.228	36890.2	34378.4	37057.6	34380.8	34378.4	34378.4	37060		953.17	38026.9	35348.8	37874.3	35348.8	35366.8	35766	35348.9	35348.8	38309.6		953.17	37666.4	34921.8	37504.1	34921.8	34941.4	35256.8	34922.2	34921.8	37859.2		953.17	35424.7	33271.1	35547.7	33271.1	33287.7	33497.4	33271.6	33271.1	35791.1		953.17	36603.3	34264.9	36773.1	34264.9	34282.9	34519.3	34265.6
952.128	36802.9	34361.8	37008.4	34364.6	34361.8	34361.8	37011.1		953.07	38137.8	35328.2	37794.4	35328.2	35347.2	35793.3	35328.2	35328.2	38278.6		953.07	37647.3	34902.4	37402.2	34902.4	34923.2	35275.9	34902.8	34902.4	37796.9		953.07	35368	33260.8	35451.9	33260.8	33278.3	33513	33261.2	33260.8	35722.1		953.07	36538.2	34248.8	36680.1	34248.8	34267.8	34532.3	34249.4
952.028	36795.1	34345.2	36931.2	34348.3	34345.2	34345.2	36934.3		952.97	38030.2	35308.2	37685.7	35308.2	35328.3	35824	35308.2	35308.2	38221.7		952.97	37659.3	34882.7	37273.6	34882.7	34904.7	35297	34883.1	34882.7	37710.2		952.97	35424	33250.1	35330.4	33250.1	33268.6	33529.8	33250.6	33250.1	35629		952.97	36584.7	34232.2	36551.7	34232.2	34252.3	34546.6	34232.8
951.928	36599.3	34329.8	36826.8	34333.3	34329.8	34329.8	36830.3		952.87	37909.6	35288.9	37555.8	35288.9	35310.2	35857.2	35289	35288.9	38145.4		952.87	37410.2	34864.8	37127.3	34864.8	34888	35321.2	34865.1	34864.8	37607.2		952.87	35477.8	33239.1	35189.9	33239.1	33258.7	33547.3	33239.6	33239.1	35518		952.87	36463.8	34216.4	36397.6	34216.4	34237.6	34562.8	34216.9
951.828	36504.7	34315	36702.9	34319	34315	34315	36706.9		952.77	37918	35269.5	37409	35269.5	35291.9	35890.5	35269.6	35269.5	38052.5		952.77	37464	34846.2	36967.6	34846.2	34870.8	35345	34846.5	34846.2	37491.2		952.77	35286.4	33229.1	35038.9	33229.1	33249.7	33565.8	33229.4	33229.1	35396.7		952.77	36314	34201.5	36226.9	34201.5	34223.9	34580.1	34202
951.728	36348.7	34301.1	36563.4	34305.6	34301.1	34301.1	36567.8		952.67	37904.7	35250	37250.3	35250	35273.7	35921.8	35250.1	35250	37945.9		952.67	37388.4	34828.1	36800.6	34828.1	34854.1	35367.7	34828.4	34828.1	37366.4		952.67	35252.2	33219.1	34882.8	33219.1	33240.9	33583.5	33219.4	33219.1	35269.4		952.67	36302.9	34186.6	36047.2	34186.6	34210.2	34596.3	34187.1
951.628	36289.6	34287.6	36413.2	34292.6	34287.6	34287.6	36418.2		952.57	37739.6	35231.6	37087.5	35231.6	35256.7	35949.8	35231.6	35231.6	37830.9		952.57	37256.4	34810.8	36632.2	34810.8	34838.3	35387.7	34811.1	34810.8	37236.7		952.57	35157.1	33209.5	34727.6	33209.5	33232.6	33599.4	33209.9	33209.5	35140.8		952.57	36225.8	34172.1	35866.1	34172.1	34197.1	34610.4	34172.6
951.528	36305.1	34273.8	36257	34279.4	34273.8	34273.8	36262.6		952.47	37601.6	35214.1	36924.5	35214.1	35240.5	35971.4	35214.1	35214.1	37708.5		952.47	37144.2	34794.2	36466.2	34794.2	34823.2	35402.5	34794.5	34794.2	37103.7		952.47	35040	33200.5	34577.2	33200.5	33224.8	33612	33200.8	33200.5	35013.3		952.47	36183.3	34157.8	35689	34157.8	34184.2	34620.4	34158.3
951.428	36152.2	34261	36099.8	34267.3	34261	34261	36106.1		952.37	37533.8	35196.9	36764.7	35196.9	35224.9	35983.3	35196.9	35196.9	37579.2		952.37	37110.2	34777.7	36305	34777.7	34808.3	35409.3	34777.9	34777.7	36967.4		952.37	34979.8	33191.7	34434	33191.7	33217.4	33619.6	33192	33191.7	34887.8		952.37	35915.3	34145.4	35521.4	34145.4	34173.2	34626.3	34145.8
951.328	36168.9	34248	35944	34255.1	34248	34248	35951.1		952.27	37435.6	35180.3	36610.9	35180.3	35209.9	35983.4	35180.4	35180.3	37443.6		952.27	36796.2	34763.4	36153.3	34763.4	34795.7	35408.3	34763.6	34763.4	36830.8		952.27	34866	33183.5	34300	33183.5	33210.6	33621	33183.8	33183.5	34764.9		952.27	35881.1	34133.1	35363.9	34133.1	34162.4	34624.9	34133.4
951.228	35981.1	34236.1	35793.8	34244.1	34236.1	34236.1	35801.7		952.17	37318.2	35164.5	36464.7	35164.5	35195.7	35970.4	35164.6	35164.5	37301.9		952.17	36677.6	34749.7	36010.4	34749.7	34783.9	35396.9	34749.9	34749.7	36692		952.17	34768	33175.7	34176	33175.7	33204.2	33615.5	33175.9	33175.7	34644.7		952.17	35700.4	34121.9	35219.2	34121.9	34152.9	34616.4	34122.3
951.128	35843.8	34225.2	35650.6	34234.1	34225.2	34225.2	35659.6		952.07	37104.4	35150.2	36328.6	35150.2	35183.1	35944.8	35150.2	35150.2	37156.2		952.07	36494.2	34737.3	35877.5	34737.3	34773.3	35375.5	34737.5	34737.3	36551.8		952.07	34696.7	33168.2	34062.1	33168.2	33198.3	33602.7	33168.4	33168.2	34527		952.07	35689.3	34110.8	35086.3	34110.8	34143.4	34599.3	34111.1
951.028	35722	34214.9	35515.2	34225	34214.9	34214.9	35525.2		951.97	36969.8	35136.7	36202.2	35136.7	35171.5	35907	35136.7	35136.7	37007.3		951.97	36437.6	34725.2	35754.9	34725.2	34763.2	35343.8	34725.4	34725.2	36411.6		951.97	34690.2	33160.7	33958.2	33160.7	33192.5	33582.8	33160.9	33160.7	34412.3		951.97	35538.9	34100.7	34966	34100.7	34135.1	34575.1	34101
950.928	35419.1	34206.7	35390.5	34217.9	34206.7	34206.7	35401.7		951.87	36833.1	35124.2	36085.4	35124.2	35160.9	35859	35124.2	35124.2	36857		951.87	36330.2	34713.8	35641.8	34713.8	34753.9	35303.9	34713.9	34713.8	36272.2		951.87	34522.7	33154	33864.4	33154	33187.5	33557.4	33154.2	33154	34301.6		951.87	35449.8	34091.1	34857.4	34091.1	34127.4	34544.6	34091.4
950.828	35405.6	34198.6	35273.7	34211	34198.6	34198.6	35286.2		951.77	36756.9	35112.1	35978	35112.1	35150.8	35803.1	35112.1	35112.1	36707.8		951.77	36208.9	34703.1	35538.2	34703.1	34745.5	35258.1	34703.3	34703.1	36135.6		951.77	34414.2	33147.8	33779.8	33147.8	33183.1	33527.9	33148	33147.8	34195.5		951.77	35262.2	34082.8	34760.5	34082.8	34121.1	34510.1	34083
950.728	35376.2	34190.5	35165.7	34204.4	34190.5	34190.5	35179.6		951.67	36650.7	35100.7	35880	35100.7	35141.6	35742.4	35100.7	35100.7	36562.5		951.67	35963.3	34694.2	35445	34694.2	34738.8	35209.5	34694.3	34694.2	36005.1		951.67	34265.3	33142.3	33703.9	33142.3	33179.6	33495.9	33142.4	33142.3	34095		951.67	35177.8	34075	34673.7	34075	34115.4	34472.5	34075.2
950.628	35232	34183.4	35066.7	34198.8	34183.4	34183.4	35082.2		951.57	36495.1	35090.4	35790.7	35090.4	35133.5	35679.9	35090.4	35090.4	36423.3		951.57	35909.3	34685.5	35360.1	34685.5	34732.6	35158.9	34685.6	34685.5	35880.6		951.57	34102.4	33137.5	33636.2	33137.5	33176.8	33462.9	33137.7	33137.5	34001		951.57	35071.8	34067.9	34596.3	34067.9	34110.5	34433.7	34068.2
950.528	35077.6	34177.3	34976.3	34194.4	34177.3	34177.3	34993.4		951.47	36327.6	35081.2	35709.9	35081.2	35126.7	35617.9	35081.2	35081.2	36292.1		951.47	35846.4	34677.2	35282.5	34677.2	34726.9	35108.3	34677.3	34677.2	35763.2		951.47	34064	33133	33575.3	33133	33174.4	33429.6	33133.1	33133	33913.6		951.47	34964.7	34061.6	34527.5	34061.6	34106.4	34395	34061.8
950.428	35170.4	34170.5	34893	34189.5	34170.5	34170.5	34912		951.37	36257.8	35072.5	35636.9	35072.5	35120.5	35557.7	35072.6	35072.5	36169.9		951.37	35725.6	34669.8	35212.7	34669.8	34722.2	35059.4	34669.9	34669.8	35654.7		951.37	33935.6	33129	33521.1	33129	33172.7	33397.6	33129.2	33129	33833.5		951.37	35033.3	34054.7	34465.2	34054.7	34101.9	34356.5	34054.9
950.328	35150.7	34163.8	34816.3	34184.9	34163.8	34163.8	34837.3		951.27	36134.2	35064.7	35570.7	35064.7	35115.2	35500.6	35064.7	35064.7	36057.2		951.27	35648.9	34662.8	35149.5	34662.8	34718	35012.9	34662.9	34662.8	35554.9		951.27	33799.6	33125.7	33473.2	33125.7	33171.7	33367.4	33125.8	33125.7	33761		951.27	34971.3	34048.2	34409.6	34048.2	34097.9	34319.8	34048.3
950.228	35022.9	34158	34747	34181.3	34158	34158	34770.3		951.17	36012.2	35057.7	35511	35057.7	35110.9	35447.7	35057.7	35057.7	35954.2		951.17	35511.1	34656.8	35092.7	34656.8	34715	34970	34656.8	34656.8	35464.1		951.17	33757.3	33122.6	33430.3	33122.6	33171.1	33339	33122.7	33122.6	33695.4		951.17	34836.2	34042.6	34360.5	34042.6	34095	34285.9	34042.7
950.128	34857.8	34153.2	34684.6	34178.9	34153.2	34153.2	34710.3		951.07	36012.4	35050.6	35456.8	35050.6	35106.8	35398.2	35050.6	35050.6	35860.6		951.07	35397.1	34651.5	35041.7	34651.5	34712.8	34930.7	34651.6	34651.5	35382.3		951.07	33690.7	33119.8	33392.1	33119.8	33170.9	33313	33119.9	33119.8	33636.5		951.07	34809.8	34037.1	34316.7	34037.1	34092.3	34254.2	34037.3
950.028	34944.2	34147.8	34626.8	34176.1	34147.8	34147.8	34655.1		950.97	35823.6	35044.9	35408.5	35044.9	35104.1	35353.9	35044.9	35044.9	35776.8		950.97	35336.7	34646.6	34995.9	34646.6	34711.2	34894.8	34646.7	34646.6	35308.8		950.97	33658.2	33117.1	33357.9	33117.1	33170.9	33289	33117.2	33117.1	33583.7		950.97	34777.1	34031.9	34277.4	34031.9	34090	34225.1	34032
949.928	34863.3	34142.9	34574.8	34174.1	34142.9	34142.9	34606		950.87	35903.1	35038.6	35363.8	35038.6	35100.9	35312.7	35038.6	35038.6	35700.3		950.87	35487.3	34640.6	34953	34640.6	34708.7	34860.8	34640.7	34640.6	35241.3		950.87	33729.8	33114.1	33326.8	33114.1	33170.8	33266.7	33114.2	33114.1	33536.2		950.87	34644.9	34027.5	34243	34027.5	34088.8	34199.1	34027.7
949.828	34854.4	34138.1	34526.9	34172.4	34138.1	34138.1	34561.3		950.77	35817.6	35032.8	35323.6	35032.8	35098.5	35275.6	35032.8	35032.8	35632.1		950.77	35339.6	34635.7	34914.7	34635.7	34707.4	34830.6	34635.7	34635.7	35181.5		950.77	33610.9	33111.7	33299.4	33111.7	33171.4	33246.9	33111.8	33111.7	33494.5		950.77	34552.9	34023.8	34212.8	34023.8	34088.3	34175.8	34023.9
949.728	34783.3	34133.7	34483.8	34171.4	34133.7	34133.7	34521.6		950.67	35709.8	35027.8	35287.8	35027.8	35097	35242.5	35027.8	35027.8	35571.7		950.67	35205.1	34631.6	34881	34631.6	34707.2	34804	34631.7	34631.6	35129		950.67	33618.2	33109.2	33274.8	33109.2	33172	33228.9	33109.3	33109.2	33457.5		950.67	34398	34021.1	34186.7	34021.1	34089.1	34155.7	34021.2
949.628	34701.8	34129.8	34444.9	34171.1	34129.8	34129.8	34486.2		950.57	35526.7	35024.1	35256.2	35024.1	35097	35213.8	35024.1	35024.1	35518.8		950.57	35273.8	34627	34849.7	34627	34706.6	34779.4	34627.1	34627	35081.6		950.57	33560	33106.9	33253	33106.9	33173.1	33212.8	33107	33106.9	33425.1		950.57	34478.4	34017.9	34162.8	34017.9	34089.4	34136.8	34018
949.528	34778.4	34125.4	34408.7	34170.6	34125.4	34125.4	34454		950.47	35597.6	35019.8	35227	35019.8	35096.6	35187.2	35019.8	35019.8	35471.2		950.47	35172.7	34623.2	34821.7	34623.2	34706.9	34757.6	34623.2	34623.2	35040		950.47	33595.3	33104.5	33233.2	33104.5	33174.2	33198	33104.6	33104.5	33396.3		950.47	34426.9	34015	34141.7	34015	34090.2	34120	34015.1
949.428	34656.9	34121.7	34376.5	34171.3	34121.7	34121.7	34426.1		950.37	35450.7	35016.7	35201.5	35016.7	35097.5	35164.3	35016.7	35016.7	35429.9		950.37	35225.1	34618.9	34795.9	34618.9	34707.1	34737.4	34618.9	34618.9	35002.8		950.37	33608.2	33102.1	33215.2	33102.1	33175.4	33184.5	33102.1	33102.1	33371.1		950.37	34396	34012.3	34123	34012.3	34091.5	34105	34012.4
949.328	34501.3	34119.1	34348	34173.3	34119.1	34119.1	34402.1		950.27	35510.7	35013	35177.7	35013	35098.1	35143.1	35013	35013	35392.9		950.27	35046.4	34615.8	34773.6	34615.8	34708.7	34720.3	34615.8	34615.8	34971		950.27	33506.7	33100.1	33199.5	33100.1	33177.3	33172.8	33100.1	33100.1	33349.5		950.27	34504.2	34008.8	34105.4	34008.8	34092.2	34090.5	34008.9
949.228	34636.2	34115.6	34321.1	34174.6	34115.6	34115.6	34380.1		950.17	35302.9	35010.9	35157.6	35010.9	35100.5	35125.4	35010.9	35010.9	35361.7		950.17	34994.4	34613.1	34753.5	34613.1	34710.9	34705.1	34613.2	34613.1	34943.3		950.17	33506	33098.1	33185.4	33098.1	33179.3	33162.1	33098.1	33098.1	33330.7		950.17	34419.3	34005.9	34090.1	34005.9	34093.6	34077.9	34005.9
949.128	34675.8	34111.8	34296.2	34176	34111.8	34111.8	34360.4		950.07	35311.8	35008.6	35139.2	35008.6	35103	35109.4	35008.6	35008.6	35334.3		950.07	34857.3	34611.4	34736.3	34611.4	34714.3	34692.3	34611.4	34611.4	34920.1		950.07	33579.6	33095.7	33172.2	33095.7	33181.1	33152.1	33095.8	33095.7	33314.1		950.07	34460.4	34002.6	34075.9	34002.6	34094.9	34066	34002.7
949.028	34615.6	34108.3	34273.7	34178.2	34108.3	34108.3	34343.6		949.97	35281.8	35006.6	35122.7	35006.6	35105.9	35095.2	35006.6	35006.6	35310.6		949.97	34942	34609	34720.1	34609	34717.4	34680.2	34609.1	34609	34899.5		949.97	33315.8	33094.6	33161.7	33094.6	33184.5	33144.2	33094.7	33094.6	33301.3		949.97	34425.1	33999.6	34063.3	33999.6	34096.7	34055.4	33999.7
948.928	34596.4	34105	34253.2	34180.9	34105	34105	34329.1		949.87	35473.1	35003.2	35106.3	35003.2	35107.6	35081	35003.2	35003.2	35288.5		949.87	35044.7	34605.9	34704.5	34605.9	34719.9	34668.4	34605.9	34605.9	34881		949.87	33366	33093.3	33152	33093.3	33187.9	33136.9	33093.3	33093.3	33290.2		949.87	34301.8	33997.5	34052.8	33997.5	34099.6	34046.6	33997.6
948.828	34550	34102	34234.7	34184.2	34102	34102	34316.9		949.77	35393.1	35000.3	35091.9	35000.3	35110.2	35068.6	35000.3	35000.3	35270.1		949.77	34994.4	34603.2	34690.6	34603.2	34723.1	34658	34603.2	34603.2	34865.4		949.77	33458.2	33091.5	33142.8	33091.5	33191	33129.8	33091.5	33091.5	33280.7		949.77	34419.1	33994.5	34042.4	33994.5	34101.9	34037.6	33994.6
948.728	34534.7	34099	34217.8	34188	34099	34099	34306.8		949.67	35415.6	34997.2	35078.4	34997.2	35112.9	35057.1	34997.2	34997.2	35254		949.67	34986.9	34600.4	34677.9	34600.4	34726.6	34648.5	34600.4	34600.4	34852.2		949.67	33507.1	33089.4	33134.2	33089.4	33194.1	33123.1	33089.5	33089.4	33272.5		949.67	34427.3	33991.4	34032.9	33991.4	34104.3	34029.3	33991.5
948.628	34596.4	34095.6	34201.8	34191.8	34095.6	34095.6	34298		949.57	35488.2	34993.6	35065.5	34993.6	35115.3	35046	34993.6	34993.6	35239.7		949.57	34980.9	34597.7	34666.3	34597.7	34730.5	34639.8	34597.7	34597.7	34841.2		949.57	33427.6	33087.8	33126.8	33087.8	33197.8	33117.3	33087.8	33087.8	33266.3		949.57	34372	33988.7	34024.6	33988.7	34107.5	34021.9	33988.8
948.528	34533.1	34092.7	34187.5	34196.5	34092.7	34092.7	34291.3		949.47	35402.9	34990.6	35054.3	34990.6	35118.5	35036.5	34990.6	34990.6	35228.1		949.47	34990.2	34594.9	34655.6	34594.9	34734.6	34631.8	34594.9	34594.9	34832.2		949.47	33486.4	33085.8	33119.8	33085.8	33201.5	33111.7	33085.8	33085.8	33261.3		949.47	34282	33986.7	34017.6	33986.7	34111.5	34015.7	33986.7
948.428	34393.8	34090.6	34175.3	34202.5	34090.6	34090.6	34287.2		949.37	35410.2	34987.4	35043.8	34987.4	35122	35027.6	34987.4	34987.4	35218.5		949.37	34938.2	34592.5	34646.1	34592.5	34739.3	34624.7	34592.5	34592.5	34825.2		949.37	33393.1	33084.3	33113.8	33084.3	33205.9	33106.9	33084.3	33084.3	33258.1		949.37	34280.4	33984.6	34011.2	33984.6	34115.8	34010	33984.6
948.328	34396.2	34088.5	34164.1	34208.8	34088.5	34088.5	34284.4		949.27	35382.7	34984.5	35034.3	34984.5	35126.1	35019.6	34984.5	34984.5	35210.9		949.27	35036.9	34589.3	34636.7	34589.3	34743.7	34617.5	34589.3	34589.3	34819.2		949.27	33250.4	33083.5	33109.1	33083.5	33211.3	33103.2	33083.5	33083.5	33256.8		949.27	34429.3	33981.4	34004.3	33981.4	34119.3	34003.7	33981.4
948.228	34606.7	34085	34152.3	34214.2	34085	34085	34281.5		949.17	35302	34982.2	35026.1	34982.2	35131	35012.8	34982.2	34982.2	35205.6		949.17	35028.4	34586.2	34627.9	34586.2	34748.5	34610.8	34586.2	34586.2	34814.8		949.17	33322.9	33082.3	33104.5	33082.3	33216.6	33099.6	33082.3	33082.3	33256.2		949.17	34464.7	33978	33997.7	33978	34122.9	33997.4	33978
948.128	34541.3	34081.9	34141.8	34220.5	34081.9	34081.9	34280.4		949.07	35317.1	34979.7	35018.4	34979.7	35136.2	35006.4	34979.7	34979.7	35201.6		949.07	35027.6	34583.1	34619.8	34583.1	34753.8	34604.5	34583.1	34583.1	34812		949.07	33391.6	33080.8	33100	33080.8	33221.9	33095.8	33080.8	33080.8	33256.3		949.07	34333.8	33975.4	33992.3	33975.4	34127.7	33992.4	33975.5
948.028	34618.9	34078.2	34131.5	34226.6	34078.2	34078.2	34279.9		948.97	35333.1	34977.1	35011.2	34977.1	35141.5	35000.3	34977.1	34977.1	35198.8		948.97	34976.2	34580.2	34612.6	34580.2	34759.7	34598.9	34580.3	34580.2	34810.7		948.97	33504.9	33078.7	33095.3	33078.7	33227	33091.8	33078.7	33078.7	33256.8		948.97	34330.2	33972.9	33987.4	33972.9	34132.9	33987.7	33973
947.928	34504.9	34075.3	34122.7	34233.9	34075.3	34075.3	34281.3		948.87	35351.8	34974.3	35004.3	34974.3	35147.2	34994.5	34974.3	34974.3	35197.3		948.87	34866	34578.2	34606.6	34578.2	34766.8	34594.4	34578.2	34578.2	34811.4		948.87	33505.6	33076.6	33090.9	33076.6	33232.4	33088	33076.6	33076.6	33258.2		948.87	34219.3	33971.2	33983.5	33971.2	34139.2	33984	33971.2
947.828	34473.8	34072.6	34114.6	34241.7	34072.6	34072.6	34283.8		948.77	35215.6	34972.5	34998.8	34972.5	35154.2	34990.1	34972.5	34972.5	35198.1		948.77	34891.3	34576	34600.9	34576	34774.1	34590.1	34576	34576	34813.1		948.77	33338.7	33075.3	33087.6	33075.3	33238.9	33085.2	33075.3	33075.3	33261.2		948.77	34344	33968.5	33979.1	33968.5	34144.9	33979.7	33968.6
947.728	34539.8	34069.4	34106.7	34249.7	34069.4	34069.4	34287		948.67	35265.6	34970.4	34993.4	34970.4	35161.3	34985.6	34970.4	34970.4	35199.6		948.67	34960.2	34573.2	34595.1	34573.2	34781.4	34585.4	34573.2	34573.2	34815.5		948.67	33425.1	33073.6	33084.2	33073.6	33245.3	33082.2	33073.6	33073.6	33264.6		948.67	34265.1	33966.4	33975.4	33966.4	34151.6	33976.1	33966.5
947.628	34517.6	34066.3	34099.4	34258.1	34066.3	34066.3	34291.1		948.57	35423.6	34967	34987.2	34967	35167.6	34980.2	34967	34967	35200.9		948.57	34971.3	34570.4	34589.5	34570.4	34789.1	34581	34570.4	34570.4	34818.8		948.57	33350.4	33072.2	33081.3	33072.2	33252.6	33079.7	33072.2	33072.2	33269.2		948.57	34216.7	33964.7	33972.3	33964.7	34159	33973.1	33964.7
947.528	34503.8	34063.3	34092.6	34266.9	34063.3	34063.3	34296.1		948.47	35286	34964.7	34982.3	34964.7	35175.3	34976	34964.7	34964.7	35204.3		948.47	34998.4	34567.4	34584.1	34567.4	34797.1	34576.5	34567.4	34567.4	34822.9		948.47	33343.8	33070.8	33078.7	33070.8	33260.2	33077.3	33070.9	33070.8	33274.5		948.47	34481.6	33961	33967.4	33961	34164.9	33968.2	33961
947.428	34480.7	34060.5	34086.4	34276.2	34060.5	34060.5	34302		948.37	35345.1	34961.8	34977.3	34961.8	35183.1	34971.6	34961.8	34961.8	35208.3		948.37	34964.9	34564.5	34579.1	34564.5	34805.7	34572.4	34564.5	34564.5	34828.1		948.37	33409.1	33069.2	33075.9	33069.2	33267.8	33074.8	33069.2	33069.2	33280.1		948.37	34423.3	33957.7	33963.2	33957.7	34171.5	33964	33957.7
947.328	34495.8	34057.5	34080.4	34285.7	34057.5	34057.5	34308.6		948.27	35218.2	34959.9	34973.4	34959.9	35192.2	34968.4	34959.9	34959.9	35214.2		948.27	34960.4	34561.7	34574.4	34561.7	34814.8	34568.5	34561.7	34561.7	34834.4		948.27	33349.6	33067.8	33073.5	33067.8	33276.1	33072.6	33067.8	33067.8	33286.7		948.27	34301.1	33955.3	33959.9	33955.3	34179.4	33960.7	33955.3
947.228	34614.9	34053.7	34073.9	34294.7	34053.7	34053.7	34314.9		948.17	35292.2	34957.5	34969.2	34957.5	35201.2	34964.8	34957.5	34957.5	35220.3		948.17	34953.8	34558.9	34570	34558.9	34824.6	34564.8	34558.9	34558.9	34841.5		948.17	33274.7	33066.8	33071.7	33066.8	33285.2	33070.9	33066.8	33066.8	33294.3		948.17	34343.3	33952.5	33956.4	33952.5	34187.5	33957.2	33952.5
947.128	34454	34051	34068.8	34305	34051	34051	34322.8		948.07	35318.9	34954.8	34965.1	34954.8	35210.5	34961.1	34954.8	34954.8	35227		948.07	35009.8	34555.7	34565.4	34555.7	34834.5	34560.7	34555.7	34555.7	34849.1		948.07	33446.4	33064.9	33069.1	33064.9	33293.9	33068.5	33064.9	33064.9	33301.6		948.07	34236.7	33950.5	33953.8	33950.5	34196.7	33954.5	33950.5
947.028	34490.7	34048	34063.6	34315.2	34048	34048	34330.9		947.97	35356.7	34951.8	34960.7	34951.8	35220.1	34957.2	34951.8	34951.8	35234.4		947.97	34949.6	34552.9	34561.3	34552.9	34845.2	34557.2	34552.9	34552.9	34857.9		947.97	33484.7	33062.8	33066.4	33062.8	33302.8	33065.9	33062.8	33062.8	33309.4		947.97	34223.8	33948.6	33951.3	33948.6	34206.3	33952	33948.6
946.928	34468.2	34045.1	34058.9	34325.8	34045.1	34045.1	34339.5		947.87	35442.4	34948.2	34955.9	34948.2	35229.6	34952.8	34948.2	34948.2	35241.9		947.87	34976.2	34549.9	34557.2	34549.9	34856.3	34553.6	34549.9	34549.9	34867.3		947.87	33328.7	33061.5	33064.5	33061.5	33312.7	33064.2	33061.5	33061.5	33318.4		947.87	34208	33946.7	33949	33946.7	34216.5	33949.7	33946.7
946.828	34369.1	34042.9	34055	34337.1	34042.9	34042.9	34349.2		947.77	35361.3	34945.2	34951.8	34945.2	35240.1	34949.1	34945.2	34945.2	35250.7		947.77	35032.4	34546.5	34552.8	34546.5	34867.7	34549.6	34546.5	34546.5	34877.1		947.77	33388.9	33059.9	33062.4	33059.9	33322.8	33062.2	33059.9	33059.9	33327.6		947.77	34262	33944.5	33946.4	33944.5	34226.7	33947	33944.5
946.728	34420.4	34040.3	34050.9	34348.1	34040.3	34040.3	34358.7		947.67	35407.1	34941.7	34947.5	34941.7	35250.8	34945.1	34941.7	34941.7	35259.9		947.67	34893.1	34544	34549.4	34544	34880.6	34546.7	34544	34544	34888.7		947.67	33445.6	33058	33060.2	33058	33333.1	33059.9	33058	33058	33337.1		947.67	34301.3	33941.9	33943.6	33941.9	34237	33944.1	33942
946.628	34519.8	34037.1	34046.3	34358.4	34037.1	34037.1	34367.7		947.57	35401.3	34938.3	34943.3	34938.3	35262	34941.2	34938.3	34938.3	35269.8		947.57	35009.3	34540.7	34545.4	34540.7	34893.1	34543	34540.7	34540.7	34900.1		947.57	33526.7	33055.7	33057.5	33055.7	33343.3	33057.3	33055.7	33055.7	33346.7		947.57	34254.2	33939.7	33941.1	33939.7	34247.9	33941.6	33939.7
946.528	34478.2	34034	34042.2	34368.9	34034	34034	34377		947.47	35222.2	34936.2	34940.6	34936.2	35275.1	34938.7	34936.2	34936.2	35281.8		947.47	34891.3	34538.2	34542.2	34538.2	34906.9	34540.1	34538.2	34538.2	34912.9		947.47	33486.9	33053.6	33055.1	33053.6	33354	33055	33053.6	33053.6	33356.9		947.47	34269.6	33937.4	33938.5	33937.4	34259.1	33938.9	33937.4
946.428	34381.3	34031.7	34038.8	34379.9	34031.7	34031.7	34387		947.37	35344.2	34933.2	34936.9	34933.2	35287.8	34935.3	34933.2	34933.2	35293.6		947.37	35017.8	34534.8	34538.2	34534.8	34920.5	34536.4	34534.8	34534.8	34925.6		947.37	33401.8	33051.9	33053.2	33051.9	33365.4	33053	33051.9	33051.9	33367.9		947.37	34380.7	33934.2	33935.2	33934.2	34269.7	33935.6	33934.2
946.328	34485.8	34028.6	34034.8	34390	34028.6	34028.6	34396.2		947.27	35493.8	34929.1	34932.3	34929.1	35299.8	34930.8	34929.1	34929.1	35304.7		947.27	34891.6	34532.2	34535.2	34532.2	34935.5	34533.6	34532.2	34532.2	34939.8		947.27	33367.1	33050.3	33051.4	33050.3	33377.3	33051.3	33050.3	33050.3	33379.4		947.27	34289.3	33931.7	33932.5	33931.7	34281.3	33932.8	33931.7
946.228	34561.6	34024.9	34030.3	34399.2	34024.9	34024.9	34404.6		947.17	35338.9	34926	34928.8	34926	35313.3	34927.5	34926	34926	35317.6		947.17	35009.3	34528.8	34531.4	34528.8	34950	34530	34528.8	34528.8	34953.8		947.17	33524	33048	33048.9	33048	33388.8	33048.8	33048	33048	33390.5		947.17	34303.8	33929.1	33929.7	33929.1	34293	33930	33929.1
946.128	34445.6	34022.1	34026.8	34409	34022.1	34022.1	34413.7		947.07	35382	34922.7	34925	34922.7	35327.1	34923.9	34922.7	34922.7	35330.7		947.07	35042.2	34525.2	34527.4	34525.2	34964.8	34526.2	34525.2	34525.2	34968		947.07	33337.6	33046.6	33047.3	33046.6	33401.3	33047.3	33046.6	33046.6	33402.8		947.07	34360	33926	33926.6	33926	34304.4	33926.8	33926
946.028	34471.1	34019	34023.1	34418	34019	34019	34422.1		946.97	35300.9	34919.9	34921.9	34919.9	35341.9	34920.9	34919.9	34919.9	35345		946.97	35070.9	34521.3	34523.2	34521.3	34979.7	34522.1	34521.3	34521.3	34982.4		946.97	33363.6	33045	33045.6	33045	33413.9	33045.6	33045	33045	33415.1		946.97	34275.6	33923.5	33924	33923.5	34316.5	33924.2	33923.6
945.928	34408.9	34016.3	34019.9	34426.9	34016.3	34016.3	34430.5		946.87	35325.3	34916.9	34918.6	34916.9	35356.8	34917.7	34916.9	34916.9	35359.4		946.87	35000.2	34517.9	34519.5	34517.9	34995.6	34518.6	34517.9	34517.9	34997.9		946.87	33384.4	33043.3	33043.8	33043.3	33426.4	33043.8	33043.3	33043.3	33427.5		946.87	34254.9	33921.2	33921.5	33921.2	34328.7	33921.8	33921.2
945.828	34461.1	34013.3	34016.4	34435	34013.3	34013.3	34438		946.77	35305.6	34914	34915.5	34914	35372.1	34914.7	34914	34914	35374.3		946.77	34898.7	34515.2	34516.5	34515.2	35012.3	34515.8	34515.2	34515.2	35014.3		946.77	33313.6	33042	33042.4	33042	33439.4	33042.4	33042	33042	33440.2		946.77	34364.9	33918	33918.3	33918	34340.1	33918.5	33918.1
945.728	34417.3	34010.6	34013.2	34442.7	34010.6	34010.6	34445.3		946.67	35318.7	34911	34912.3	34911	35387.5	34911.6	34911	34911	35389.4		946.67	34925.6	34512.2	34513.4	34512.2	35029.1	34512.7	34512.2	34512.2	35030.8		946.67	33292	33040.8	33041.1	33040.8	33452.3	33041.1	33040.8	33040.8	33453.1		946.67	34286.2	33915.4	33915.7	33915.4	34351.8	33915.8	33915.4
945.628	34429.1	34007.7	34010	34449.6	34007.7	34007.7	34451.8		946.57	35358.7	34907.7	34908.8	34907.7	35402.8	34908.2	34907.7	34907.7	35404.4		946.57	34903.1	34509.5	34510.5	34509.5	35046.2	34509.9	34509.5	34509.5	35047.6		946.57	33398.7	33039	33039.3	33039	33464.6	33039.3	33039	33039	33465.2		946.57	34527.8	33911.1	33911.3	33911.1	34361.7	33911.4	33911.1
945.528	34362.9	34005.3	34007.2	34455.9	34005.3	34005.3	34457.9		946.47	35298.7	34904.8	34905.7	34904.8	35418.6	34905.2	34904.8	34904.8	35420		946.47	35016.7	34505.8	34506.7	34505.8	35062.5	34506.2	34505.8	34505.8	35063.7		946.47	33545.3	33036.5	33036.7	33036.5	33476	33036.7	33036.5	33036.5	33476.5		946.47	34300.4	33908.3	33908.5	33908.3	34372.7	33908.6	33908.3
945.428	34446	34002.3	34004	34460.9	34002.3	34002.3	34462.7		946.37	35440.4	34900.8	34901.6	34900.8	35433.3	34901.2	34900.8	34900.8	35434.4		946.37	34968.7	34502.6	34503.3	34502.6	35078.9	34502.8	34502.6	34502.6	35079.9		946.37	33364.2	33034.9	33035.1	33034.9	33487.8	33035.1	33034.9	33034.9	33488.2		946.37	34304.7	33905.5	33905.6	33905.5	34383.1	33905.7	33905.5
945.328	34457.3	33999.2	34000.6	34465	33999.2	33999.2	34466.5		946.27	35440.9	34896.8	34897.5	34896.8	35447.8	34897.1	34896.8	34896.8	35448.8		946.27	34979.3	34499.2	34499.8	34499.2	35095.1	34499.4	34499.2	34499.2	35095.9		946.27	33505.6	33032.6	33032.7	33032.6	33498.5	33032.7	33032.6	33032.6	33498.8		946.27	34326	33902.5	33902.6	33902.5	34392.7	33902.7	33902.5
945.228	34470.4	33995.9	33997.2	34468.2	33995.9	33995.9	34469.4		946.17	35421.6	34893	34893.5	34893	35462.2	34893.2	34893	34893	35463		946.17	35000.9	34495.6	34496.1	34495.6	35110.7	34495.8	34495.6	34495.6	35111.4		946.17	33506.9	33030.2	33030.3	33030.2	33508.5	33030.4	33030.2	33030.2	33508.8		946.17	34359.3	33899.3	33899.4	33899.3	34401.4	33899.4	33899.3
945.128	34479.8	33992.6	33993.7	34469.9	33992.6	33992.6	34470.9		946.07	35384.7	34889.3	34889.8	34889.3	35476.3	34889.5	34889.3	34889.3	35477		946.07	35027.8	34491.8	34492.2	34491.8	35125.7	34492	34491.8	34491.8	35126.3		946.07	33404.2	33028.4	33028.5	33028.4	33518.4	33028.5	33028.4	33028.4	33518.6		946.07	34332.7	33896.2	33896.3	33896.2	34409.5	33896.3	33896.2
945.028	34464.9	33989.4	33990.3	34470.7	33989.4	33989.4	34471.6		945.97	35423.1	34885.4	34885.8	34885.4	35489.6	34885.5	34885.4	34885.4	35490.2		945.97	35020.4	34488	34488.4	34488	35139.8	34488.2	34488	34488	35140.3		945.97	33368.2	33026.7	33026.8	33026.7	33527.6	33026.8	33026.7	33026.7	33527.8		945.97	34425.8	33892.4	33892.5	33892.4	34415.6	33892.6	33892.4
944.928	34348.4	33987	33987.8	34471.3	33987	33987	34472.1		945.87	35465.6	34881.1	34881.4	34881.1	35501.9	34881.2	34881.1	34881.1	35502.4		945.87	35065.8	34483.9	34484.2	34483.9	35152.8	34484	34483.9	34483.9	35153.2		945.87	33363.8	33025	33025.1	33025	33535.7	33025.1	33025	33025	33535.9		945.87	34350.9	33889.2	33889.2	33889.2	34421.2	33889.3	33889.2
944.828	34398.4	33984.2	33984.8	34470.6	33984.2	33984.2	34471.2		945.77	35423.3	34877.1	34877.3	34877.1	35513.6	34877.2	34877.1	34877.1	35514		945.77	35014.2	34480.2	34480.4	34480.2	35165.1	34480.2	34480.2	34480.2	35165.5		945.77	33361.6	33023.4	33023.4	33023.4	33542.8	33023.4	33023.4	33023.4	33542.9		945.77	34375.6	33885.7	33885.8	33885.7	34425.4	33885.8	33885.7
944.728	34392.4	33981.4	33982	34468.5	33981.4	33981.4	34469.1		945.67	35324.4	34873.8	34874	34873.8	35524.8	34873.9	34873.8	34873.8	35525.1		945.67	34986.9	34476.5	34476.8	34476.5	35176.6	34476.6	34476.5	34476.5	35176.9		945.67	33459.3	33021.2	33021.3	33021.2	33548.2	33021.3	33021.2	33021.2	33548.3		945.67	34328.2	33882.6	33882.6	33882.6	34428.8	33882.7	33882.6
944.628	34468	33978.1	33978.6	34464.7	33978.1	33978.1	34465.2		945.57	35327.1	34870.4	34870.6	34870.4	35534.7	34870.5	34870.4	34870.4	35535		945.57	34941.8	34473.2	34473.4	34473.2	35186.8	34473.3	34473.2	34473.2	35187		945.57	33445.6	33019.1	33019.2	33019.1	33552.6	33019.2	33019.1	33019.1	33552.6		945.57	34493.3	33878.3	33878.3	33878.3	34429.4	33878.3	33878.3
944.528	34602	33973.8	33974.2	34459	33973.8	33973.8	34459.4		945.47	35375.6	34866.7	34866.8	34866.7	35543.1	34866.7	34866.7	34866.7	35543.3		945.47	35049.1	34469.1	34469.3	34469.1	35194.5	34469.2	34469.1	34469.1	35194.7		945.47	33559.3	33016.5	33016.5	33016.5	33554.7	33016.5	33016.5	33016.5	33554.8		945.47	34372.9	33874.8	33874.8	33874.8	34429.1	33874.8	33874.8
944.428	34467.3	33970.4	33970.8	34453.2	33970.4	33970.4	34453.6		945.37	35407.6	34862.7	34862.8	34862.7	35549.8	34862.7	34862.7	34862.7	35550		945.37	34975.3	34465.5	34465.7	34465.5	35201.2	34465.6	34465.5	34465.5	35201.3		945.37	33531.8	33013.9	33014	33013.9	33555.5	33014	33013.9	33013.9	33555.5		945.37	34417.3	33870.9	33870.9	33870.9	34427.1	33870.9	33870.9
944.328	34490	33966.9	33967.2	34446	33966.9	33966.9	34446.3		945.27	35465.6	34858.2	34858.3	34858.2	35554	34858.3	34858.2	34858.2	35554.1		945.27	35064.2	34461.3	34461.4	34461.3	35205.5	34461.3	34461.3	34461.3	35205.7		945.27	33518.7	33011.4	33011.5	33011.4	33554.9	33011.5	33011.4	33011.4	33555		945.27	34387.8	33867.2	33867.2	33867.2	34423.8	33867.3	33867.2
944.228	34524.2	33963.1	33963.3	34437.4	33963.1	33963.1	34437.6		945.17	35506	34853.4	34853.5	34853.4	35556.1	34853.5	34853.4	34853.4	35556.2		945.17	35025.8	34457.2	34457.3	34457.2	35208.2	34457.3	34457.2	34457.2	35208.3		945.17	33561.3	33008.7	33008.8	33008.7	33552.7	33008.8	33008.7	33008.7	33552.8		945.17	34436	33863.2	33863.2	33863.2	34418.8	33863.2	33863.2
944.128	34481.6	33959.5	33959.8	34428	33959.5	33959.5	34428.2		945.07	35380.7	34849.5	34849.6	34849.5	35557.4	34849.6	34849.5	34849.5	35557.5		945.07	35114	34452.6	34452.6	34452.6	35207.8	34452.6	34452.6	34452.6	35207.9		945.07	33406.4	33006.8	33006.8	33006.8	33549.8	33006.8	33006.8	33006.8	33549.8		945.07	34362.4	33859.7	33859.7	33859.7	34412.2	33859.7	33859.7
944.028	34444.9	33956.2	33956.4	34418	33956.2	33956.2	34418.2		944.97	35435.1	34845.2	34845.3	34845.2	35556.5	34845.2	34845.2	34845.2	35556.6		944.97	35093.1	34448	34448.1	34448	35205.5	34448	34448	34448	35205.6		944.97	33463.3	33004.5	33004.5	33004.5	33544.7	33004.5	33004.5	33004.5	33544.7		944.97	34428.7	33855.6	33855.6	33855.6	34403.8	33855.6	33855.6
943.928	34544.7	33952.2	33952.4	34406.4	33952.2	33952.2	34406.6		944.87	35490.4	34840.4	34840.5	34840.4	35553	34840.4	34840.4	34840.4	35553.1		944.87	35053.8	34443.7	34443.7	34443.7	35201.5	34443.7	34443.7	34443.7	35201.6		944.87	33414	33002.5	33002.5	33002.5	33538.4	33002.5	33002.5	33002.5	33538.4		944.87	34358	33852	33852.1	33852	34394.4	33852.1	33852
943.828	34495.3	33948.5	33948.6	34394.1	33948.5	33948.5	34394.2		944.77	35464.7	34835.8	34835.8	34835.8	35547.4	34835.8	34835.8	34835.8	35547.5		944.77	35022	34439.6	34439.6	34439.6	35195.7	34439.6	34439.6	34439.6	35195.8		944.77	33480.4	33000.2	33000.2	33000.2	33530.6	33000.2	33000.2	33000.2	33530.6		944.77	34232.4	33849.3	33849.3	33849.3	34384.7	33849.3	33849.3
943.728	34442.7	33945.1	33945.2	34381.3	33945.1	33945.1	34381.4		944.67	35538.7	34830.6	34830.6	34830.6	35539.4	34830.6	34830.6	34830.6	35539.4		944.67	35110.9	34434.8	34434.8	34434.8	35186.8	34434.8	34434.8	34434.8	35186.9		944.67	33502	32997.7	32997.7	32997.7	33521.3	32997.7	32997.7	32997.7	33521.3		944.67	34318.9	33846	33846	33846	34373	33846	33846
943.628	34286.4	33942.8	33942.9	34368.8	33942.8	33942.8	34368.9		944.57	35587.8	34825	34825	34825	35529.1	34825	34825	34825	35529.2		944.57	35171.1	34429.6	34429.6	34429.6	35175.3	34429.6	34429.6	34429.6	35175.4		944.57	33564.9	32994.9	32994.9	32994.9	33510.3	32994.9	32994.9	32994.9	33510.3		944.57	34299.3	33842.8	33842.8	33842.8	34360	33842.8	33842.8
943.528	34457.8	33939.3	33939.4	34354.6	33939.3	33939.3	34354.7		944.47	35482	34820.1	34820.2	34820.1	35517.9	34820.2	34820.1	34820.1	35517.9		944.47	35048.7	34425.1	34425.2	34425.1	35162.9	34425.1	34425.1	34425.1	35162.9		944.47	33510.4	32992.3	32992.3	32992.3	33498.3	32992.3	32992.3	32992.3	33498.3		944.47	34173.6	33840.4	33840.4	33840.4	34347	33840.4	33840.4
943.428	34505.1	33935.4	33935.5	34339.3	33935.4	33935.4	34339.4		944.37	35578	34814.5	34814.6	34814.5	35503.6	34814.5	34814.5	34814.5	35503.6		944.37	35148	34420	34420	34420	35148	34420	34420	34420	35148		944.37	33586.2	32989.4	32989.4	32989.4	33485.1	32989.4	32989.4	32989.4	33485.1		944.37	34229.1	33837.7	33837.7	33837.7	34332.8	33837.7	33837.7
943.328	34390	33932.3	33932.4	34324.2	33932.3	33932.3	34324.3		944.27	35554.2	34809.1	34809.1	34809.1	35487.9	34809.1	34809.1	34809.1	35487.9		944.27	35111.1	34415.1	34415.1	34415.1	35131.6	34415.1	34415.1	34415.1	35131.6		944.27	33664.4	32986.1	32986.1	32986.1	33470.6	32986.1	32986.1	32986.1	33470.6		944.27	34259.3	33834.7	33834.7	33834.7	34317.5	33834.7	33834.7
943.228	34357.6	33929.4	33929.5	34308.9	33929.4	33929.4	34309		944.17	35508.9	34803.9	34803.9	34803.9	35471.1	34803.9	34803.9	34803.9	35471.1		944.17	35000	34410.9	34410.9	34410.9	35114	34410.9	34410.9	34410.9	35114.1		944.17	33444.2	32983.8	32983.8	32983.8	33456.3	32983.8	32983.8	32983.8	33456.3		944.17	34372.9	33830.9	33830.9	33830.9	34300.6	33830.9	33830.9
943.128	34247.6	33927.3	33927.3	34294	33927.3	33927.3	34294.1		944.07	35427.6	34799.3	34799.3	34799.3	35453.5	34799.3	34799.3	34799.3	35453.5		944.07	35007.6	34406.7	34406.7	34406.7	35095.1	34406.7	34406.7	34406.7	35095.2		944.07	33473.1	32981.4	32981.4	32981.4	33441.1	32981.4	32981.4	32981.4	33441.1		944.07	34338.2	33827.3	33827.3	33827.3	34283.4	33827.3	33827.3
943.028	34328.4	33924.5	33924.6	34278.2	33924.5	33924.5	34278.3		943.97	35503.8	34794.1	34794.1	34794.1	35434	34794.1	34794.1	34794.1	35434		943.97	35017.8	34402.3	34402.3	34402.3	35075	34402.3	34402.3	34402.3	35075		943.97	33509.3	32978.8	32978.8	32978.8	33425.3	32978.8	32978.8	32978.8	33425.3		943.97	34162.9	33824.9	33824.9	33824.9	34267	33824.9	33824.9
942.928	34497.8	33920.6	33920.6	34261	33920.6	33920.6	34261		943.87	35434.9	34789.3	34789.3	34789.3	35413.7	34789.3	34789.3	34789.3	35413.7		943.87	35108.7	34397.3	34397.3	34397.3	35053.2	34397.3	34397.3	34397.3	35053.2		943.87	33452.4	32976.5	32976.5	32976.5	33409.3	32976.5	32976.5	32976.5	33409.3		943.87	34270.4	33821.7	33821.7	33821.7	34249.6	33821.7	33821.7
942.828	34344.9	33917.7	33917.7	34244.6	33917.7	33917.7	34244.7		943.77	35525.6	34783.9	34783.9	34783.9	35391.9	34783.9	34783.9	34783.9	35391.9		943.77	35059.1	34392.6	34392.6	34392.6	35030.6	34392.6	34392.6	34392.6	35030.6		943.77	33514	32973.8	32973.8	32973.8	33392.8	32973.8	32973.8	32973.8	33392.8		943.77	34166.2	33819.3	33819.3	33819.3	34232.6	33819.3	33819.3
942.728	34292.9	33915.2	33915.2	34228.5	33915.2	33915.2	34228.5		943.67	35518.9	34778.4	34778.4	34778.4	35369.4	34778.4	34778.4	34778.4	35369.4		943.67	34979.6	34388.4	34388.4	34388.4	35007.8	34388.4	34388.4	34388.4	35007.8		943.67	33521.3	32971.2	32971.2	32971.1	33375.9	32971.2	32971.1	32971.1	33375.9		943.67	34134.4	33817.1	33817.1	33817.1	34215.8	33817.1	33817.1
942.628	34288.2	33912.6	33912.6	34212.4	33912.6	33912.6	34212.4		943.57	35494.4	34773.2	34773.2	34773.2	35346.5	34773.2	34773.2	34773.2	35346.5		943.57	34975.3	34384.2	34384.2	34384.2	34984.6	34384.2	34384.2	34384.2	34984.6		943.57	33447.1	32968.8	32968.8	32968.8	33359.3	32968.8	32968.8	32968.8	33359.3		943.57	34174.7	33814.5	33814.5	33814.5	34198.7	33814.5	33814.5
942.528	34179.6	33910.8	33910.8	34197	33910.8	33910.8	34197		943.47	35358.7	34768.8	34768.8	34768.8	35324	34768.8	34768.8	34768.8	35324		943.47	34983.3	34379.9	34379.9	34379.9	34960.8	34379.9	34379.9	34379.9	34960.8		943.47	33402.9	32966.7	32966.7	32966.7	33342.9	32966.7	32966.7	32966.7	33342.9		943.47	34136.4	33812.2	33812.2	33812.2	34181.9	33812.2	33812.2
942.428	34262.9	33908.4	33908.4	34181.2	33908.4	33908.4	34181.2		943.37	35327.6	34764.7	34764.7	34764.7	35301.4	34764.7	34764.7	34764.7	35301.4		943.37	34978.9	34375.7	34375.7	34375.7	34936.8	34375.7	34375.7	34375.7	34936.8		943.37	33530.4	32963.9	32963.9	32963.9	33325.9	32963.9	32963.9	32963.9	33325.9		943.37	34190.4	33809.5	33809.5	33809.5	34164.8	33809.5	33809.5
942.328	34305.8	33905.7	33905.7	34165.1	33905.7	33905.7	34165.1		943.27	35263.6	34761	34761	34761	35279.1	34761	34761	34761	35279.1		943.27	34962.2	34371.5	34371.5	34371.5	34912.8	34371.5	34371.5	34371.5	34912.8		943.27	33401.3	32961.7	32961.7	32961.7	33309.7	32961.7	32961.7	32961.7	33309.7		943.27	34266.2	33806.3	33806.3	33806.3	34147.4	33806.3	33806.3
942.228	34273.1	33903.2	33903.2	34149.4	33903.2	33903.2	34149.5		943.17	35243.1	34757.4	34757.4	34757.4	35256.8	34757.4	34757.4	34757.4	35256.8		943.17	34879.6	34367.9	34367.9	34367.9	34889.3	34367.9	34367.9	34367.9	34889.3		943.17	33360.2	32959.8	32959.8	32959.8	33293.9	32959.8	32959.8	32959.8	33293.9		943.17	34268.4	33803	33803	33803	34130.2	33803	33803
942.128	34177.6	33901.3	33901.3	34134.7	33901.3	33901.3	34134.7		943.07	35146	34754.6	34754.6	34754.6	35235.3	34754.6	34754.6	34754.6	35235.3		943.07	35006.2	34363.3	34363.3	34363.3	34865	34363.3	34363.3	34363.3	34865		943.07	33257.1	32958.3	32958.3	32958.3	33278.8	32958.3	32958.3	32958.3	33278.8		943.07	34120.9	33800.8	33800.8	33800.8	34114.3	33800.8	33800.8
942.028	34105.6	33899.9	33899.9	34120.7	33899.9	33899.9	34120.8		942.97	35138.9	34751.7	34751.7	34751.7	35214	34751.7	34751.7	34751.7	35214		942.97	34842.9	34359.9	34359.9	34359.9	34842	34359.9	34359.9	34359.9	34842		942.97	33126	32957.5	32957.5	32957.5	33264.6	32957.5	32957.5	32957.5	33264.6		942.97	34144.9	33798.3	33798.3	33798.3	34098.5	33798.3	33798.3
941.928	34162.9	33898.2	33898.1	34106.6	33898.1	33898.1	34106.7		942.87	35166	34748.7	34748.7	34748.7	35192.7	34748.7	34748.7	34748.7	35192.7		942.87	34946.4	34355.8	34355.8	34355.8	34818.6	34355.8	34355.8	34355.8	34818.6		942.87	33237.3	32956.1	32956.1	32956.1	33250.2	32956.1	32956.1	32956.1	33250.2		942.87	34096.7	33796.2	33796.2	33796.2	34083.4	33796.2	33796.2
941.828	34137.3	33896.5	33896.5	34093	33896.5	33896.5	34093		942.77	35241.6	34745	34745	34745	35171	34745	34745	34745	35171.1		942.77	34919.1	34351.8	34351.7	34351.7	34795.6	34351.7	34351.7	34351.7	34795.7		942.77	33303.8	32954.4	32954.4	32954.4	33235.8	32954.4	32954.4	32954.4	33235.8		942.77	34059.6	33794.3	33794.3	33794.3	34069.1	33794.3	33794.3
941.728	34123.1	33895	33894.9	34079.8	33894.9	33894.9	34079.9		942.67	35295.1	34741	34740.9	34740.9	35149.3	34740.9	34740.9	34740.9	35149.3		942.67	34779.3	34348.7	34348.7	34348.7	34774.1	34348.7	34348.7	34348.7	34774.1		942.67	33255.8	32952.9	32952.9	32952.9	33222.1	32952.9	32952.9	32952.9	33222.1		942.67	34057.1	33792.5	33792.5	33792.5	34055	33792.5	33792.5
941.628	34171.3	33893.1	33893	34066.8	33893	33893	34066.8		942.57	35122.2	34738.1	34738.1	34738.1	35129.3	34738.1	34738.1	34738.1	35129.4		942.57	34755.6	34345.8	34345.8	34345.8	34753.1	34345.8	34345.8	34345.8	34753.1		942.57	33226.4	32951.6	32951.5	32951.5	33208.8	32951.5	32951.5	32951.5	33208.8		942.57	34063.8	33790.5	33790.5	33790.5	34041.3	33790.5	33790.5
941.528	34094.9	33891.8	33891.7	34054.6	33891.7	33891.7	34054.7		942.47	35114	34735.4	34735.3	34735.3	35109.8	34735.3	34735.3	34735.3	35109.8		942.47	34718.9	34343.2	34343.1	34343.1	34732.8	34343.1	34343.1	34343.1	34732.8		942.47	33190	32950.4	32950.4	32950.4	33196.1	32950.4	32950.4	32950.4	33196.1		942.47	34087.6	33788.4	33788.4	33788.4	34027.8	33788.4	33788.4
941.428	34126.4	33890.2	33890.1	34042.6	33890.1	33890.1	34042.7		942.37	35194	34732	34731.9	34731.9	35090.1	34731.9	34731.9	34731.9	35090.2		942.37	34702	34340.6	34340.6	34340.6	34713.2	34340.6	34340.6	34340.6	34713.3		942.37	33274.9	32948.8	32948.8	32948.8	33183.3	32948.8	32948.8	32948.8	33183.3		942.37	34018.7	33786.8	33786.8	33786.8	34015.2	33786.8	33786.8
941.328	34182.7	33888.2	33888.1	34030.6	33888.1	33888.1	34030.7		942.27	35079.6	34729.4	34729.4	34729.4	35071.7	34729.4	34729.4	34729.4	35071.8		942.27	34894	34336.7	34336.6	34336.6	34692.8	34336.6	34336.6	34336.6	34692.8		942.27	33142.7	32947.8	32947.8	32947.8	33171.7	32947.8	32947.8	32947.8	33171.7		942.27	33963.1	33785.6	33785.5	33785.5	34003.5	33785.5	33785.5
941.228	33969.3	33887.7	33887.5	34020.5	33887.5	33887.5	34020.7		942.17	35079.1	34726.8	34726.8	34726.8	35053.8	34726.8	34726.8	34726.8	35053.9		942.17	34825.8	34333.2	34333.2	34333.2	34673.3	34333.2	34333.2	34333.2	34673.3		942.17	33189.1	32946.6	32946.6	32946.6	33160.2	32946.6	32946.6	32946.6	33160.2		942.17	34072.9	33783.5	33783.5	33783.5	33991.3	33783.5	33783.5
941.128	34086.2	33886.3	33886.2	34010.1	33886.2	33886.2	34010.3		942.07	35005.8	34724.8	34724.7	34724.7	35037.1	34724.7	34724.7	34724.7	35037.2		942.07	34836.4	34329.7	34329.6	34329.6	34654.2	34329.6	34329.6	34329.6	34654.3		942.07	33191.6	32945.4	32945.4	32945.4	33149	32945.4	32945.4	32945.4	33149.1		942.07	33987.3	33782.1	33782.1	33782.1	33980.1	33782.1	33782.1
941.028	34079.1	33885.1	33884.8	34000.1	33884.8	33884.8	34000.3		941.97	34997.8	34722.8	34722.7	34722.7	35020.8	34722.7	34722.7	34722.7	35020.9		941.97	34736.2	34326.8	34326.7	34326.7	34636.5	34326.7	34326.7	34326.7	34636.6		941.97	33093.6	32944.7	32944.7	32944.7	33138.7	32944.7	32944.7	32944.7	33138.8		941.97	33915.3	33781.1	33781.1	33781.1	33969.8	33781.1	33781.1
940.928	33979.8	33884.4	33884.2	33991.2	33884.2	33884.2	33991.5		941.87	35111.3	34719.9	34719.8	34719.8	35004.2	34719.8	34719.8	34719.8	35004.3		941.87	34667.6	34324.4	34324.2	34324.2	34619.8	34324.2	34324.2	34324.2	34619.9		941.87	32992.9	32944.5	32944.4	32944.4	33129.4	32944.4	32944.4	32944.4	33129.4		941.87	33994.2	33779.6	33779.6	33779.6	33959.4	33779.6	33779.6
940.828	33909.3	33884.3	33884	33983.3	33884	33884	33983.6		941.77	35031.8	34717.7	34717.5	34717.5	34988.7	34717.5	34717.5	34717.5	34988.8		941.77	34610	34322.4	34322.2	34322.2	34604	34322.2	34322.2	34322.2	34604.2		941.77	33006	32944.2	32944.2	32944.2	33120.4	32944.2	32944.2	32944.2	33120.4		941.77	33836	33779.2	33779.2	33779.2	33950.5	33779.2	33779.2
940.728	33841.3	33884.1	33883.7	33975.7	33883.7	33883.7	33976		941.67	34974.7	34715.8	34715.6	34715.6	34974.2	34715.6	34715.6	34715.6	34974.4		941.67	34666.4	34320	34319.8	34319.8	34588.3	34319.8	34319.8	34319.8	34588.6		941.67	33156.4	32943.1	32943.1	32943.1	33111	32943.1	32943.1	32943.1	33111		941.67	33910.4	33778.3	33778.3	33778.3	33941.4	33778.3	33778.3
940.628	33906	33884	33883.6	33968.6	33883.6	33883.6	33969		941.57	34971.3	34713.9	34713.7	34713.7	34960.2	34713.7	34713.7	34713.7	34960.4		941.57	34649.6	34317.7	34317.4	34317.4	34573.3	34317.4	34317.4	34317.4	34573.6		941.57	33094.2	32942.4	32942.4	32942.4	33102.2	32942.4	32942.4	32942.4	33102.2		941.57	33867.6	33777.7	33777.6	33777.6	33932.9	33777.6	33777.6
940.528	33912.9	33883.9	33883.4	33961.8	33883.4	33883.4	33962.3		941.47	34961.3	34712.2	34711.9	34711.9	34946.7	34711.9	34711.9	34711.9	34947		941.47	34527.3	34316.2	34315.9	34315.9	34559.8	34315.9	34315.9	34315.9	34560.1		941.47	32995.1	32942.2	32942.1	32942.1	33094.2	32942.1	32942.1	32942.1	33094.3		941.47	33775.1	33777.6	33777.6	33777.6	33925.4	33777.6	33777.6
940.428	33936	33883.6	33883	33955.3	33883	33883	33955.9		941.37	35087.1	34709.4	34709.1	34709.1	34932.8	34709.1	34709.1	34709.1	34933.1		941.37	34513.3	34314.9	34314.5	34314.5	34546.8	34314.5	34314.5	34314.5	34547.2		941.37	33000.4	32941.9	32941.8	32941.8	33086.7	32941.8	32941.8	32941.8	33086.7		941.37	33838.7	33777.2	33777.2	33777.2	33917.9	33777.2	33777.2
940.328	34048.7	33882.6	33881.9	33948.4	33881.9	33881.9	33949.1		941.27	34978.9	34707.5	34707.1	34707.1	34920.1	34707.1	34707.1	34707.1	34920.5		941.27	34615.1	34312.8	34312.4	34312.4	34533.5	34312.4	34312.4	34312.4	34534		941.27	32910	32941.8	32941.7	32941.7	33079.5	32941.7	32941.7	32941.7	33079.6		941.27	33867.3	33776.6	33776.5	33776.5	33910.4	33776.5	33776.5
940.228	33888.2	33882.7	33881.8	33943	33881.8	33881.8	33943.8		941.17	34972.4	34705.6	34705.2	34705.2	34908	34705.2	34705.2	34705.2	34908.4		941.17	34445.3	34311.9	34311.4	34311.4	34521.9	34311.4	34311.4	34311.4	34522.4		941.17	33165.8	32940.7	32940.6	32940.6	33071.7	32940.6	32940.6	32940.6	33071.8		941.17	33888.2	33775.8	33775.8	33775.8	33903.1	33775.8	33775.8
940.128	33761.3	33882	33881	33937.1	33881	33881	33938.1		941.07	34951.1	34703.9	34703.3	34703.3	34896.4	34703.3	34703.3	34703.3	34896.9		941.07	34454.2	34311	34310.4	34310.4	34510.8	34310.4	34310.4	34310.4	34511.4		941.07	33033.3	32940.2	32940.1	32940.1	33064.9	32940.1	32940.1	32940.1	33065		941.07	33776	33775.8	33775.8	33775.8	33896.9	33775.8	33775.8
940.028	33836.7	33881.9	33880.7	33932.1	33880.7	33880.7	33933.2		940.97	34932.4	34702.3	34701.6	34701.6	34885.4	34701.6	34701.6	34701.6	34886		940.97	34339.8	34310.9	34310.2	34310.2	34500.9	34310.2	34310.2	34310.2	34501.7		940.97	32963.1	32940.2	32940	32940	33058.7	32940	32940	32940	33058.9		940.97	33832.7	33775.4	33775.3	33775.3	33890.6	33775.3	33775.3
939.928	33891.8	33882	33880.7	33927.7	33880.7	33880.7	33929.1		940.87	34984.9	34700.3	34699.6	34699.6	34874.3	34699.6	34699.6	34699.6	34875.1		940.87	34325.1	34311	34310.1	34310.1	34491.6	34310.1	34310.1	34310.1	34492.5		940.87	32985.3	32940	32939.8	32939.8	33052.7	32939.8	32939.8	32939.8	33052.9		940.87	33768.2	33775.4	33775.3	33775.3	33884.9	33775.3	33775.3
939.828	33840.4	33882	33880.4	33923.4	33880.4	33880.4	33925		940.77	34859.8	34699.2	34698.4	34698.4	34864.7	34698.4	34698.4	34698.4	34865.6		940.77	34383.1	34310.6	34309.6	34309.6	34482.2	34309.6	34309.6	34309.6	34483.3		940.77	32998.2	32939.7	32939.5	32939.5	33046.9	32939.5	32939.5	32939.5	33047.1		940.77	33783.6	33775.4	33775.2	33775.2	33879.4	33775.2	33775.2
939.728	33930.2	33881.9	33880.1	33919.2	33880.1	33880.1	33921.1		940.67	34858	34698.2	34697.2	34697.2	34855.5	34697.2	34697.2	34697.2	34856.5		940.67	34449.3	34309.8	34308.6	34308.6	34472.8	34308.6	34308.6	34308.6	34474		940.67	33015.3	32939.4	32939.1	32939.1	33041.2	32939.1	32939.1	32939.1	33041.5		940.67	33734	33775.1	33774.9	33774.9	33874	33774.9	33774.9
939.628	33910.2	33882	33879.8	33915.5	33879.8	33879.8	33917.7		940.57	34775.6	34697.8	34696.6	34696.6	34847.2	34696.6	34696.6	34696.6	34848.4		940.57	34475.3	34308.8	34307.4	34307.4	34463.6	34307.4	34307.4	34307.4	34465.1		940.57	32936.7	32939.5	32939.1	32939.1	33036.1	32939.1	32939.1	32939.1	33036.6		940.57	33749.6	33775	33774.8	33774.8	33868.9	33774.8	33774.8
939.528	33902.2	33882.2	33879.7	33912.2	33879.7	33879.7	33914.7		940.47	34762.4	34697.6	34696.1	34696.1	34839.3	34696.1	34696.1	34696.1	34840.7		940.47	34513.6	34307.6	34305.9	34305.9	34454.5	34305.9	34305.9	34305.9	34456.2		940.47	32903.3	32939.4	32938.9	32938.9	33031.2	32938.9	32938.9	32938.9	33031.7		940.47	33784	33774.9	33774.7	33774.7	33864.2	33774.7	33774.7
939.428	33834.9	33882.3	33879.4	33908.9	33879.4	33879.4	33911.9		940.37	34756.7	34697.4	34695.7	34695.7	34831.8	34695.7	34695.7	34695.7	34833.5		940.37	34401.8	34307.2	34305.2	34305.2	34446.5	34305.2	34305.2	34305.2	34448.5		940.37	32960.4	32939.4	32938.8	32938.8	33026.5	32938.8	32938.8	32938.8	33027.1		940.37	33805.6	33774.8	33774.5	33774.5	33859.6	33774.5	33774.5
939.328	33881.3	33882.8	33879.4	33906.2	33879.4	33879.4	33909.6		940.27	34668.4	34697.5	34695.5	34695.5	34824.9	34695.5	34695.5	34695.5	34827		940.27	34392.9	34307	34304.6	34304.6	34438.9	34304.6	34304.6	34304.6	34441.3		940.27	32955.8	32939.4	32938.7	32938.7	33022.1	32938.7	32938.7	32938.7	33022.8		940.27	33766.4	33774.8	33774.4	33774.4	33855.3	33774.4	33774.4
939.228	33840.7	33883.1	33879.1	33903.4	33879.1	33879.1	33907.3		940.17	34626	34697.3	34695	34695	34818.1	34695	34695	34695	34820.4		940.17	34336.2	34307.2	34304.4	34304.4	34432.1	34304.4	34304.4	34304.4	34434.8		940.17	32906.2	32939.4	32938.6	32938.6	33017.8	32938.6	32938.6	32938.6	33018.6		940.17	33799.6	33774.7	33774.2	33774.3	33851.1	33774.2	33774.2
939.128	33915.3	33897.5	33892.9	33914.8	33892.9	33892.9	33919.4		940.07	34674.4	34697.6	34694.8	34694.8	34811.8	34694.8	34694.8	34694.8	34814.6		940.07	34416.2	34306.8	34303.6	34303.6	34425	34303.6	34303.6	34303.6	34428.2		940.07	32964.4	32939.5	32938.4	32938.4	33013.7	32938.4	32938.4	32938.4	33014.8		940.07	33769.8	33774.8	33774.2	33774.2	33847.2	33774.2	33774.2
939.028	33790.9	33897.9	33892.5	33912.3	33892.5	33892.5	33917.7		939.97	34726.4	34697.8	34694.6	34694.6	34805.7	34694.6	34694.6	34694.6	34809		939.97	34332.7	34307.2	34303.4	34303.4	34418.8	34303.4	34303.4	34303.4	34422.6		939.97	32972.4	32939.5	32938.3	32938.3	33009.8	32938.3	32938.3	32938.3	33011.1		939.97	33728.4	33774.6	33773.9	33773.9	33843.2	33773.9	33773.9
938.928	34031.6	33898.2	33892	33909.9	33892	33892	33916.1		939.87	34789.3	34697.7	34693.9	34693.9	34799.6	34693.9	34693.9	34693.9	34803.4		939.87	34311.6	34307.8	34303.3	34303.4	34412.9	34303.3	34303.3	34303.3	34417.4		939.87	32924.9	32939.7	32938.2	32938.2	33006.2	32938.2	32938.2	32938.2	33007.7		939.87	33760.4	33774.6	33773.8	33773.8	33839.7	33773.8	33773.8
938.828	33874.4	33899.1	33892	33908.1	33892	33892	33915.2		939.77	34629.3	34697.9	34693.4	34693.4	34793.8	34693.4	34693.4	34693.4	34798.3		939.77	34303.1	34308.5	34303.3	34303.4	34407.5	34303.3	34303.3	34303.3	34412.7		939.77	32993.3	32939.7	32937.9	32937.9	33002.5	32937.9	32937.9	32937.9	33004.3		939.77	33738.2	33774.5	33773.6	33773.6	33836.1	33773.6	33773.6
938.728	33855.8	33900	33891.8	33906.3	33891.8	33891.8	33914.5		939.67	34661.6	34698.2	34693	34693.1	34788.4	34693	34693	34693	34793.7		939.67	34295.3	34309.3	34303.3	34303.3	34402.3	34303.3	34303.3	34303.3	34408.3		939.67	32895.6	32939.7	32937.6	32937.6	32998.9	32937.6	32937.6	32937.6	33001.1		939.67	33822	33774.4	33773.2	33773.2	33832.6	33773.2	33773.2
938.628	33968	33901	33891.6	33904.6	33891.6	33891.6	33914		939.57	34610	34698.8	34692.7	34692.7	34783.3	34692.7	34692.7	34692.7	34789.4		939.57	34284.4	34310.3	34303.2	34303.3	34397.2	34303.2	34303.2	34303.2	34404.3		939.57	33012.4	32939.9	32937.4	32937.4	32995.6	32937.4	32937.4	32937.4	32998.2		939.57	33698.7	33774.3	33772.9	33772.9	33829.3	33772.9	33772.9
938.528	33873.6	33902.3	33891.5	33903.2	33891.5	33891.5	33914		939.47	34617.6	34699.4	34692.4	34692.4	34778.4	34692.4	34692.4	34692.4	34785.6		939.47	34216.4	34311.1	34302.9	34303	34392.2	34302.9	34302.9	34302.9	34400.4		939.47	32977.1	32940.2	32937.2	32937.3	32992.5	32937.2	32937.2	32937.2	32995.6		939.47	33840.2	33774.4	33772.6	33772.7	33826.2	33772.6	33772.6
938.428	33833.8	33903.7	33891.3	33901.8	33891.3	33891.3	33914.2		939.37	34608.7	34700.2	34692	34692.1	34773.8	34692	34692	34692	34782.1		939.37	34345.8	34312.2	34302.8	34302.8	34387.6	34302.8	34302.8	34302.8	34397.1		939.37	32966	32940.7	32937.1	32937.2	32989.6	32937.1	32937.1	32937.1	32993.2		939.37	33717.8	33774.5	33772.4	33772.5	33823.2	33772.4	33772.4
938.328	33893.3	33905.5	33891.3	33900.7	33891.3	33891.3	33914.9		939.27	34638.7	34701.3	34691.8	34691.9	34769.5	34691.8	34691.8	34691.8	34779.1		939.27	34381.1	34313.4	34302.5	34302.6	34383	34302.5	34302.5	34302.5	34394		939.27	32891.6	32941.2	32937	32937	32986.8	32937	32937	32937	32991.1		939.27	33613.3	33774.3	33771.8	33771.8	33820	33771.8	33771.8
938.228	33822	33907.3	33891	33899.4	33891	33891	33915.7		939.17	34662.2	34702.7	34691.7	34691.8	34765.4	34691.7	34691.7	34691.7	34776.5		939.17	34365.3	34314.9	34302.3	34302.4	34378.7	34302.3	34302.3	34302.3	34391.5		939.17	32917.3	32941.9	32936.9	32937	32984.2	32936.9	32936.9	32936.9	32989.3		939.17	33658.7	33774.3	33771.3	33771.4	33817.1	33771.3	33771.3
938.128	33887.1	33909.6	33891	33898.5	33891	33891	33917.1		939.07	34695.3	34704.4	34691.7	34691.8	34761.6	34691.7	34691.7	34691.7	34774.5		939.07	34352.2	34316.7	34302.1	34302.2	34374.7	34302.1	34302.1	34302.1	34389.4		939.07	32898.7	32942.7	32936.8	32936.9	32981.7	32936.8	32936.8	32936.8	32987.7		939.07	33788.2	33774.8	33771.2	33771.3	33814.7	33771.2	33771.2
938.028	33897.3	33912.3	33891	33897.7	33891	33891	33918.9		938.97	34664.2	34706.2	34691.5	34691.7	34758	34691.5	34691.5	34691.5	34772.9		938.97	34253.6	34318.8	34301.9	34302.1	34370.8	34301.9	34301.9	34301.9	34387.8		938.97	32983.1	32943.6	32936.6	32936.7	32979.2	32936.6	32936.6	32936.6	32986.3		938.97	33725.1	33775.4	33771.1	33771.2	33812.3	33771.1	33771.1
937.928	34029.1	33914.7	33890.5	33896.4	33890.5	33890.5	33920.7		938.87	34704.2	34708.4	34691.5	34691.7	34754.6	34691.5	34691.5	34691.5	34771.7		938.87	34331.1	34321.2	34301.8	34302	34367.2	34301.8	34301.8	34301.8	34386.8		938.87	32930.2	32944.9	32936.6	32936.7	32977	32936.6	32936.6	32936.6	32985.4		938.87	33797.3	33776.1	33771	33771.1	33810	33771	33771
937.828	33908.7	33918.1	33890.4	33895.7	33890.4	33890.4	33923.3		938.77	34676.7	34710.9	34691.4	34691.7	34751.3	34691.4	34691.4	34691.4	34771		938.77	34298.4	34324.1	34301.8	34302	34363.9	34301.8	34301.8	34301.8	34386.4		938.77	33016.9	32946	32936.3	32936.5	32974.7	32936.3	32936.3	32936.3	32984.5		938.77	33828	33776.8	33770.7	33770.9	33807.8	33770.7	33770.7
937.728	33963.1	33921.6	33890.2	33894.9	33890.2	33890.2	33926.3		938.67	34649.6	34713.7	34691.2	34691.6	34748.1	34691.2	34691.2	34691.2	34770.8		938.67	34287.6	34327.4	34301.8	34302	34360.7	34301.8	34301.8	34301.8	34386.5		938.67	33081.1	32947.2	32935.9	32936.1	32972.2	32935.9	32935.9	32935.9	32983.8		938.67	33761.6	33778	33770.7	33770.9	33805.9	33770.7	33770.7
937.628	33936.2	33925.7	33890	33894.2	33890	33890	33929.8		938.57	34724	34716.8	34691.1	34691.5	34745	34691.1	34691.1	34691.1	34771.1		938.57	34384.7	34330.9	34301.5	34301.8	34357.3	34301.5	34301.5	34301.5	34387		938.57	33015.3	32948.9	32935.6	32935.8	32970.1	32935.6	32935.6	32935.6	32983.6		938.57	33875.6	33778.9	33770.3	33770.5	33803.6	33770.3	33770.3
937.528	33952	33930.3	33889.8	33893.5	33889.8	33889.8	33934		938.47	34802.2	34720.1	34690.7	34691.1	34741.8	34690.7	34690.7	34690.7	34771.7		938.47	34339.8	34335	34301.3	34301.7	34354.3	34301.3	34301.3	34301.3	34388.3		938.47	32983.3	32951	32935.5	32935.7	32968.1	32935.5	32935.5	32935.5	32983.9		938.47	33956.9	33779.7	33769.5	33769.8	33801.1	33769.5	33769.5
937.428	33850.7	33935.5	33889.6	33892.9	33889.6	33889.6	33938.8		938.37	34761.6	34724.1	34690.3	34690.9	34738.9	34690.3	34690.3	34690.3	34773.2		938.37	34205.6	34339.5	34301	34301.4	34351.2	34301	34301	34301	34390.2		938.37	32870.7	32953.3	32935.2	32935.6	32966.2	32935.2	32935.2	32935.2	32984.6		938.37	33809.6	33781.4	33769.3	33769.7	33799.3	33769.3	33769.3
937.328	33871.1	33941.6	33889.6	33892.4	33889.6	33889.6	33944.4		938.27	34773.3	34728.6	34690	34690.7	34736	34690	34690	34690	34775.3		938.27	34375.8	34344.7	34300.7	34301.2	34348.4	34300.7	34300.7	34300.7	34392.9		938.27	32924.4	32956.3	32935.2	32935.6	32964.6	32935.2	32935.2	32935.2	32986		938.27	33713.6	33783.4	33769.1	33769.5	33797.5	33769.1	33769.1
937.228	33986	33948	33889.2	33891.8	33889.2	33889.2	33950.5		938.17	34716.2	34733.9	34689.9	34690.7	34733.5	34689.9	34689.9	34689.9	34778.3		938.17	34396.2	34350.6	34300.4	34301	34345.6	34300.4	34300.4	34300.4	34396.4		938.17	32882.9	32959.5	32935	32935.5	32962.9	32935	32935	32935	32987.8		938.17	33801.1	33785.8	33769	33769.5	33795.9	33769	33769
937.128	34052.9	33955	33888.6	33890.9	33888.6	33888.6	33957.3		938.07	34687.1	34740.1	34689.9	34690.8	34731.2	34689.9	34689.9	34689.9	34782.4		938.07	34345.1	34357.4	34300.2	34301	34343.1	34300.2	34300.2	34300.2	34401		938.07	32950	32963.4	32935	32935.5	32961.4	32935	32935	32935	32990.3		938.07	33856.4	33788.4	33768.6	33769.2	33794.1	33768.6	33768.6
937.028	33957.3	33963.3	33888.4	33890.3	33888.4	33888.4	33965.3		937.97	34731.1	34747	34689.7	34690.8	34728.9	34689.7	34689.7	34689.7	34787.3		937.97	34388	34365	34299.9	34300.8	34340.5	34299.9	34299.9	34299.9	34406.5		937.97	33026.2	32967.7	32934.7	32935.3	32959.7	32934.7	32934.7	32934.7	32993.3		937.97	33751.1	33791.7	33768.6	33769.3	33792.7	33768.6	33768.6
936.928	34134.4	33972	33887.5	33889.2	33887.5	33887.5	33973.7		937.87	34789.8	34754.4	34689.3	34690.7	34726.5	34689.3	34689.3	34689.3	34792.9		937.87	34589.3	34372.9	34298.9	34299.9	34337.3	34298.9	34298.9	34298.9	34412.4		937.87	33082.9	32972.4	32934.2	32935	32957.9	32934.2	32934.2	32934.2	32996.8		937.87	33877.3	33795.3	33768.1	33769	33791	33768.1	33768.1
936.828	34054.4	33982.1	33886.9	33888.4	33886.9	33886.9	33983.6		937.77	34859.3	34762.6	34688.6	34690.2	34723.8	34688.6	34688.6	34688.6	34799.4		937.77	34523.8	34382	34298.1	34299.4	34334.5	34298.1	34298.1	34298.1	34419.8		937.77	33038.9	32977.9	32933.8	32934.8	32956.3	32933.8	32933.8	32933.8	33001.3		937.77	33918.7	33799.2	33767.5	33768.5	33789.2	33767.5	33767.5
936.728	34020.4	33993.5	33886.4	33887.8	33886.4	33886.4	33994.8		937.67	34888	34771.7	34687.8	34689.7	34721.1	34687.8	34687.8	34687.8	34807		937.67	34498.2	34392.6	34297.3	34298.9	34331.9	34297.3	34297.3	34297.3	34428.7		937.67	32969.6	32984.6	32933.7	32934.8	32955	32933.7	32933.7	32933.7	33006.9		937.67	33892.2	33804	33767	33768.2	33787.5	33767	33767
936.628	34016.9	34006.3	33886	33887.1	33886	33886	34007.5		937.57	34787.6	34782.6	34687.3	34689.6	34718.9	34687.3	34687.3	34687.3	34816.5		937.57	34487.1	34404.6	34296.7	34298.5	34329.4	34296.7	34296.7	34296.7	34439.2		937.57	33077.6	32991.8	32933.3	32934.6	32953.3	32933.3	32933.3	32933.3	33013.2		937.57	33893.3	33809.6	33766.5	33767.9	33785.9	33766.5	33766.5
936.528	33979.6	34020.8	33885.6	33886.6	33885.6	33885.6	34021.8		937.47	34852.7	34794.4	34686.7	34689.4	34716.6	34686.7	34686.7	34686.7	34827.1		937.47	34582.4	34417.8	34295.6	34297.8	34326.6	34295.6	34295.6	34295.6	34450.9		937.47	33153.1	32999.9	32932.5	32934.1	32951.6	32932.5	32932.5	32932.5	33020.5		937.47	33746.9	33816.6	33766.4	33768.1	33784.8	33766.4	33766.4
936.428	34046.9	34036.7	33885.1	33885.9	33885.1	33885.1	34037.5		937.37	34941.1	34807.6	34685.6	34688.8	34713.9	34685.6	34685.6	34685.6	34839.2		937.37	34514.2	34432.9	34294.8	34297.5	34324.2	34294.8	34294.8	34294.8	34464.8		937.37	33035.8	33009.6	32932.2	32934	32950.2	32932.2	32932.2	32932.2	33029.4		937.37	33753.6	33824.7	33766.3	33768.4	33783.7	33766.3	33766.3
936.328	33993.1	34054.7	33884.7	33885.4	33884.7	33884.7	34055.5		937.27	34865.1	34822.7	34684.8	34688.7	34711.7	34684.8	34684.8	34684.8	34853.3		937.27	34563.8	34449.8	34293.9	34297	34321.7	34293.9	34293.9	34293.9	34480.7		937.27	33131.1	33020.4	32931.5	32933.7	32948.6	32931.5	32931.5	32931.5	33039.6		937.27	33892.7	33833.5	33765.8	33768.2	33782.3	33765.8	33765.8
936.228	33900.4	34075	33884.6	33885.3	33884.6	33884.6	34075.7		937.17	34920.9	34839.4	34683.8	34688.4	34709.2	34683.8	34683.8	34683.8	34869.3		937.17	34583.8	34468.8	34292.9	34296.5	34319.1	34292.9	34292.9	34292.9	34498.7		937.17	33221.1	33032.4	32930.6	32933.1	32946.7	32930.6	32930.6	32930.6	33051		937.17	33910	33843.6	33765.2	33768.1	33780.8	33765.2	33765.2
936.128	33962.7	34097.5	33884.3	33884.9	33884.3	33884.3	34098		937.07	35054.4	34857.8	34682.3	34687.6	34706.3	34682.3	34682.3	34682.3	34887.2		937.07	34636.2	34489.8	34291.6	34295.9	34316.5	34291.6	34291.6	34291.6	34519		937.07	33143.6	33046.3	32929.9	32932.8	32945.1	32929.9	32929.9	32929.9	33064.5		937.07	33978.9	33854.9	33764.4	33767.7	33779.1	33764.4	33764.4
936.028	33967.6	34122.4	33884	33884.5	33884	33884	34122.9		936.97	34970.4	34878.9	34681.1	34687.4	34703.8	34681.1	34681.1	34681.1	34907.9		936.97	34762.2	34513.2	34289.9	34295	34313.5	34289.9	34289.9	34289.9	34541.8		936.97	33148.9	33062.2	32929.2	32932.7	32943.6	32929.2	32929.2	32929.2	33080.1		936.97	33982	33868	33763.5	33767.4	33777.4	33763.5	33763.5
935.928	33898.2	34150.2	33884	33884.4	33884	33884	34150.7		936.87	34916.4	34902.7	34680.1	34687.5	34701.6	34680.1	34680.1	34680.1	34931.6		936.87	34783.8	34539.4	34288.2	34294.1	34310.4	34288.2	34288.2	34288.2	34567.6		936.87	33162.2	33080.3	32928.4	32932.5	32942	32928.4	32928.4	32928.4	33098		936.87	33930.7	33883.2	33762.8	33767.4	33775.9	33762.8	33762.8
935.828	34082.9	34180.7	33883.2	33883.6	33883.2	33883.2	34181.1		936.77	35119.8	34928.8	34678.3	34686.9	34698.6	34678.3	34678.3	34678.3	34957.7		936.77	34649.8	34569.2	34286.9	34293.8	34307.9	34286.9	34286.9	34286.9	34597.2		936.77	33312.7	33100.4	32927.1	32931.9	32940	32927.1	32927.1	32927.1	33118.1		936.77	34002.9	33900.4	33761.8	33767.2	33774.2	33761.8	33761.8
935.728	34097.1	34214.3	33882.5	33882.8	33882.5	33882.5	34214.6		936.67	35257.1	34957.4	34675.9	34685.9	34695.1	34675.9	34675.9	34675.9	34986.7		936.67	34730	34602.6	34285.3	34293.4	34305.2	34285.3	34285.3	34285.3	34630.6		936.67	33336.9	33123.2	32925.8	32931.4	32937.9	32925.8	32925.8	32925.8	33140.9		936.67	34108.4	33919.8	33760.4	33766.7	33772.1	33760.4	33760.4
935.628	34060.7	34251.9	33881.8	33882.1	33881.8	33881.8	34252.2		936.57	35167.3	34989.9	34673.8	34685.6	34692	34673.8	34673.8	34673.8	35019.9		936.57	34822.4	34639.5	34283.4	34292.8	34302.2	34283.4	34283.4	34283.4	34667.8		936.57	33297.1	33149.1	32924.6	32931.1	32936	32924.6	32924.6	32924.6	33167.1		936.57	34128	33941.8	33758.9	33766.2	33770	33758.9	33758.9
935.528	34100	34293.5	33881.1	33881.3	33881.1	33881.1	34293.7		936.47	35204.4	35026.4	34671.6	34685.3	34688.8	34671.6	34671.6	34671.6	35057.2		936.47	34964.7	34680.2	34280.9	34291.9	34298.7	34280.9	34280.9	34280.9	34709		936.47	33296.4	33178.6	32923.3	32930.9	32934.2	32923.3	32923.3	32923.3	33197		936.47	34054.7	33967.5	33757.7	33766.2	33768.2	33757.7	33757.7
935.428	34191.1	34339.1	33879.9	33880.2	33879.9	33879.9	34339.3		936.37	35308	35066.9	34668.9	34684.8	34685.2	34668.9	34668.9	34668.9	35099		936.37	34953.8	34726.2	34278.5	34291.3	34295.3	34278.5	34278.5	34278.5	34755.8		936.37	33402	33211.5	32921.7	32930.6	32932	32921.7	32921.7	32921.7	33230.6		936.37	34120.7	33996.4	33756.2	33766.2	33766.1	33756.2	33756.2
935.328	34277.1	34389.8	33878.5	33878.7	33878.5	33878.5	34389.9		936.27	35392.7	35111.8	34665.9	34684.4	34681.3	34665.9	34665.9	34665.9	35145.6		936.27	35050.2	34777.3	34275.8	34290.6	34291.6	34275.8	34275.8	34275.8	34808		936.27	33428	33248.8	32920.1	32930.3	32929.8	32920.1	32920.1	32920.1	33268.7		936.27	34094	34029.7	33754.9	33766.4	33764.2	33754.9	33754.9
935.228	34412.9	34445.2	33876.6	33876.8	33876.6	33876.6	34445.3		936.17	35373.6	35162.2	34663	34684.4	34677.5	34663	34663	34663	35198.2		936.17	35181.1	34833.8	34272.5	34289.7	34287.5	34272.5	34272.5	34272.5	34866		936.17	33472	33291	32918.2	32930.1	32927.4	32918.2	32918.2	32918.2	33312		936.17	34186.4	34067.2	33753.1	33766.4	33761.9	33753.1	33753.1
935.128	34335.8	34507.2	33874.9	33875.1	33874.9	33874.9	34507.3		936.07	35488.2	35218.5	34659.5	34684.3	34673.2	34659.5	34659.5	34659.5	35257		936.07	35102.7	34897.6	34269.6	34289.5	34283.7	34269.6	34269.6	34269.6	34931.7		936.07	33453.6	33338.8	32916.5	32930.2	32925.1	32916.5	32916.5	32916.5	33361.1		936.07	34337.3	34109.2	33750.7	33766.1	33759	33750.7	33750.7
935.028	34517.3	34575.3	33872.6	33872.8	33872.6	33872.6	34575.4		935.97	35693.1	35280.4	34655.2	34683.9	34668.1	34655.2	34655.2	34655.2	35322		935.97	35304	34968.2	34265.9	34288.9	34279.2	34265.9	34265.9	34265.9	35004.6		935.97	33522.7	33392.5	32914.5	32930.3	32922.6	32914.5	32914.5	32914.5	33416.4		935.97	34431.1	34156.9	33748	33765.8	33755.8	33748	33748
934.928	34484.2	34650.7	33870.4	33870.5	33870.4	33870.4	34650.8		935.87	35727.6	35349.4	34650.7	34683.8	34662.9	34650.7	34650.7	34650.7	35394.7		935.87	35447.6	35046.4	34261.6	34288.2	34274.2	34261.6	34261.6	34261.6	35085.6		935.87	33667.8	33452.6	32912	32930.2	32919.7	32912	32912	32912	33478.5		935.87	34596	34210.6	33744.5	33765	33751.9	33744.5	33744.5
934.828	34478.9	34734.8	33868.2	33868.3	33868.2	33868.2	34734.8		935.77	35785.8	35427	34646	34684.1	34657.5	34646	34646	34646	35476.7		935.77	35402	35134	34257.6	34288.2	34269.4	34257.6	34257.6	34257.6	35176.5		935.77	33688.9	33520.4	32909.4	32930.5	32916.7	32909.4	32909.4	32909.4	33548.6		935.77	34635.6	34271.7	33740.9	33764.5	33747.8	33740.9	33740.9
934.728	34515.1	34827.1	33865.9	33866	33865.9	33865.9	34827.2		935.67	35910.2	35512.9	34640.7	34684.6	34651.6	34640.7	34640.7	34640.7	35567.7		935.67	35603.1	35231.3	34252.7	34288	34264	34252.7	34252.7	34252.7	35277.8		935.67	33905.1	33596.1	32906.2	32930.3	32913	32906.2	32906.2	32906.2	33627		935.67	34547.1	34341.6	33737.6	33764.8	33744.2	33737.6	33737.6
934.628	34671.8	34929.3	33863	33863.1	33863	33863	34929.3		935.57	35939.6	35608.4	34635.3	34685.8	34645.5	34635.3	34635.3	34635.3	35669.1		935.57	35662	35339.3	34247.7	34288.2	34258.3	34247.7	34247.7	34247.7	35390.4		935.57	33980.2	33681.3	32902.6	32930.4	32909	32902.6	32902.6	32902.6	33715.5		935.57	34674.7	34420.5	33733.8	33765	33740	33733.8	33733.8
934.528	35006.7	35040.8	33858.9	33859	33858.9	33858.9	35040.9		935.47	35984.2	35715.3	34629.7	34687.6	34639.3	34629.7	34629.7	34629.7	35782.9		935.47	35787.6	35458.9	34242.2	34288.7	34252.2	34242.2	34242.2	34242.2	35515.5		935.47	34039.8	33777.4	32898.9	32930.7	32904.9	32898.9	32898.9	32898.9	33815.3		935.47	34852.7	34509.5	33729.2	33765	33735.1	33729.2	33729.2
934.428	35108.2	35163.4	33854.4	33854.5	33854.4	33854.4	35163.4		935.37	36194	35833.5	34623.1	34689.6	34632.2	34623.1	34623.1	34623.1	35909		935.37	35865.6	35592.5	34236.4	34289.7	34245.8	34236.4	34236.4	34236.4	35655.3		935.37	34134.9	33885.2	32894.8	32931.3	32900.5	32894.8	32894.8	32894.8	33927.3		935.37	35033.6	34609.8	33723.9	33764.9	33729.4	33723.9	33723.9
934.328	35261.8	35298.9	33849.4	33849.4	33849.4	33849.4	35299		935.27	36276	35964.1	34616.2	34692.3	34624.8	34616.2	34616.2	34616.2	36048.8		935.27	35997.3	35739.8	34230.1	34291.2	34238.9	34230.1	34230.1	34230.1	35809.7		935.27	34316.7	34005.6	32890.1	32931.9	32895.5	32890.1	32890.1	32890.1	34052.7		935.27	35156.9	34723.1	33718.1	33765.1	33723.2	33718.1	33718.1
934.228	35384	35446.9	33843.8	33843.9	33843.8	33843.8	35446.9		935.17	36410.7	36109	34608.7	34695.8	34616.8	34608.7	34608.7	34608.7	36204.2		935.17	36236	35901.4	34222.9	34292.8	34231.3	34222.9	34222.9	34222.9	35979.7		935.17	34414.7	34140.3	32885.1	32932.8	32890.1	32885.1	32885.1	32885.1	34193.1		935.17	35271.8	34850.9	33711.8	33765.4	33716.6	33711.8	33711.8
934.128	35570	35609.8	33837.6	33837.7	33837.6	33837.6	35609.8		935.07	36624.9	36268.8	34600.3	34699.8	34607.9	34600.3	34600.3	34600.3	36375.9		935.07	36483.8	36080.3	34214.8	34294.7	34222.7	34214.8	34214.8	34214.8	36168		935.07	34476	34290.8	32879.8	32934.3	32884.6	32879.8	32879.8	32879.8	34350.1		935.07	35399.1	34995	33704.9	33766.2	33709.5	33704.9	33704.9
934.028	35726.4	35787.3	33830.8	33830.9	33830.8	33830.8	35787.3		934.97	36808	36443.7	34591.1	34704.7	34598.3	34591.1	34591.1	34591.1	36564.5		934.97	36559.3	36276.2	34206.4	34297.6	34213.8	34206.4	34206.4	34206.4	36374.8		934.97	34706.9	34457.7	32873.8	32936	32878.3	32873.8	32873.8	32873.8	34524.4		934.97	35604.7	35156.7	33697.2	33767.1	33701.5	33697.2	33697.2
933.928	35955.1	35979.9	33823.2	33823.2	33823.2	33823.2	35980		934.87	36976.7	36635.4	34581.1	34710.7	34587.9	34581.1	34581.1	34581.1	36771.7		934.87	36797.3	36489	34197.2	34301.2	34204.1	34197.2	34197.2	34197.2	36600		934.87	34911.8	34643.1	32867.1	32938	32871.3	32867.1	32867.1	32867.1	34718.2		934.87	35881.6	35337.4	33688.3	33768	33692.3	33688.3	33688.3
933.828	36221.8	36189.2	33814.6	33814.6	33814.6	33814.6	36189.2		934.77	37266.4	36844.4	34569.9	34717.6	34576.3	34569.9	34569.9	34569.9	36998.4		934.77	37046.2	36720.4	34187	34305.5	34193.5	34187	34187	34187	36845.6		934.77	35037.6	34847.5	32859.9	32940.7	32863.9	32859.9	32859.9	32859.9	34932.2		934.77	36108.7	35538.9	33678.4	33769.2	33682.2	33678.4	33678.4
933.728	36507.3	36413.1	33804.9	33804.9	33804.9	33804.9	36413.1		934.67	37522.4	37069.4	34557.6	34725.8	34563.6	34557.6	34557.6	34557.6	37243.6		934.67	37249.3	36969	34176	34311	34182.2	34176	34176	34176	37110.2		934.67	35267.1	35070.8	32852	32943.9	32855.7	32852	32852	32852	35166.4		934.67	36356.7	35762.2	33667.5	33770.8	33671.1	33667.5	33667.5
933.628	36830.7	36652.9	33794	33794	33794	33794	36652.9		934.57	37578	37311	34545	34736.3	34550.6	34545	34545	34545	37508		934.57	37369.6	37233.1	34164.6	34318.2	34170.4	34164.6	34164.6	34164.6	37392.6		934.57	35593.8	35312	32842.9	32947.4	32846.4	32842.9	32842.9	32842.9	35420		934.57	36684	36007.8	33655.3	33772.7	33658.6	33655.3	33655.3
933.528	37150.9	36905.7	33782	33782	33782	33782	36905.7		934.47	37755.3	37568	34531.6	34749.2	34536.9	34531.6	34531.6	34531.6	37790.9		934.47	37589.6	37510.6	34152.3	34327.1	34157.8	34152.3	34152.3	34152.3	37690.8		934.47	35741.1	35570.2	32833.4	32952.1	32836.7	32833.4	32833.4	32833.4	35692.3		934.47	36938.7	36275.4	33641.9	33775.4	33645	33641.9	33641.9
933.428	37432.2	37169.7	33768.8	33768.8	33768.8	33768.8	37169.7		934.37	38056	37835.3	34516.9	34764.1	34521.8	34516.9	34516.9	34516.9	38087.5		934.37	37856.2	37796.5	34139.1	34337.6	34144.2	34139.1	34139.1	34139.1	38000.1		934.37	35902.9	35842.2	32823.3	32958.1	32826.3	32823.3	32823.3	32823.3	35980.1		934.37	37138	36563.7	33627.7	33779.2	33630.6	33627.7	33627.7
933.328	37740.4	37441.1	33754.6	33754.6	33754.6	33754.6	37441.1		934.27	38390.9	38108.7	34500.7	34781.3	34505.4	34500.7	34500.7	34500.7	38394		934.27	38098	38084.5	34124.9	34350.3	34129.7	34124.9	34124.9	34124.9	38314.7		934.27	36190.2	36122.2	32812.2	32965.1	32815.1	32812.2	32812.2	32812.2	36278.1		934.27	37381.8	36868.6	33612.4	33784.3	33615.2	33612.4	33612.4
933.228	37945.1	37714.8	33739.5	33739.5	33739.5	33739.5	37714.8		934.17	38627.8	38381.9	34483.5	34801.8	34487.9	34483.5	34483.5	34483.5	38704.7		934.17	38498	38366.3	34109.3	34364.9	34113.8	34109.3	34109.3	34109.3	38626.5		934.17	36461.1	36402.5	32800.1	32973.6	32802.8	32800.1	32800.1	32800.1	36578.7		934.17	37650.7	37183.5	33595.9	33790.9	33598.6	33595.9	33595.9
933.128	38194.7	37983.5	33723.5	33723.5	33723.5	33723.5	37983.5		934.07	38898.2	38646.1	34465	34825.9	34469.2	34465	34465	34465	39011.2		934.07	38746.7	38630.9	34092.7	34382.5	34096.9	34092.7	34092.7	34092.7	38925		934.07	36634	36672.6	32787.5	32984	32790	32787.5	32787.5	32787.5	36871.7		934.07	37754	37499.4	33579	33799.9	33581.5	33579	33579
933.028	38347.3	38239.5	33706.8	33706.8	33706.8	33706.8	38239.5		933.97	39089.1	38892.3	34445.7	34854.4	34449.6	34445.7	34445.7	34445.7	39304.9		933.97	38950	38868.3	34075.3	34403.5	34079.3	34075.3	34075.3	34075.3	39200.6		933.97	36915.3	36919.7	32773.9	32996.2	32776.3	32773.9	32773.9	32773.9	37144.5		933.97	38031.8	37802.2	33560.9	33810.9	33563.2	33560.9	33560.9
932.928	38489.1	38473.1	33689.7	33689.7	33689.7	33689.7	38473.1		933.87	39273.3	39106.9	34425.6	34888	34429.2	34425.6	34425.6	34425.6	39573		933.87	39140.9	39066.9	34057.2	34428.5	34060.9	34057.2	34057.2	34057.2	39442		933.87	37092.2	37130.1	32759.6	33011.1	32761.9	32759.6	32759.6	32759.6	37383.8		933.87	38246.2	38076	33541.8	33824.5	33544	33541.8	33541.8
932.828	38688.2	38671.8	33671.7	33671.7	33671.7	33671.7	38671.8		933.77	39532.9	39278.3	34404.2	34926.7	34407.7	34404.2	34404.2	34404.2	39804.2		933.77	39388	39209.5	34038.1	34457.7	34041.6	34038.1	34038.1	34038.1	39632.6		933.77	37316.4	37289.7	32744.6	33028.5	32746.7	32744.6	32744.6	32744.6	37575.8		933.77	38343.1	38303.5	33522.3	33841.5	33524.3	33522.3	33522.3
932.728	38729.8	38830	33653.5	33653.5	33653.5	33653.5	38830		933.67	39772.4	39397.7	34381.8	34971.2	34385.1	34381.8	34381.8	34381.8	39990.3		933.67	39545.1	39291.6	34018.4	34491.7	34021.7	34018.4	34018.4	34018.4	39768.2		933.67	37525.3	37386.3	32728.8	33049	32730.8	32728.8	32728.8	32728.8	37708.4		933.67	38626	38466.1	33501.5	33861.4	33503.4	33501.5	33501.5
932.628	38996.2	38930.5	33634.3	33634.3	33634.3	33634.3	38930.5		933.57	39917.3	39453.8	34358.7	35022.4	34361.7	34358.7	34358.7	34358.7	40120.5		933.57	39688.4	39307.2	33998.1	34531.1	34001.2	33998.1	33998.1	33998.1	39843.3		933.57	37465.6	37410.7	32713.2	33073.5	32715.1	32713.2	32713.2	32713.2	37772.8		933.57	38629.8	38550.3	33480.6	33885.6	33482.4	33480.6	33480.6
932.528	38887.8	38974.5	33615.4	33615.4	33615.4	33615.4	38974.5		933.47	40162.2	39440.3	34334.5	35079.8	34337.3	34334.5	34334.5	34334.5	40188.4		933.47	39839.3	39247.3	33977.2	34575.8	33980.1	33977.2	33977.2	33977.2	39848.8		933.47	37509.1	37358.4	32697.4	33101.8	32699.1	32697.4	32697.4	32697.4	37764.6		933.47	38764.9	38546.6	33459.1	33913.7	33460.8	33459.1	33459.1
932.428	38790.7	38955.3	33596.8	33596.8	33596.8	33596.8	38955.3		933.37	40095.3	39361.5	34310.4	35144.8	34313.1	34310.4	34310.4	34310.4	40198.5		933.37	39870.4	39120.7	33956.1	34626.2	33958.8	33956.1	33956.1	33956.1	39793.5		933.37	37698	37234.1	32680.9	33133.4	32682.5	32680.9	32680.9	32680.9	37688.3		933.37	38661.6	38454.3	33438	33946.7	33439.5	33438	33438
932.328	38772.2	38871.3	33578.2	33578.2	33578.2	33578.2	38871.3		933.27	40129.8	39218.6	34286.1	35216.3	34288.6	34286.1	34286.1	34286.1	40151.3		933.27	39728	38935.2	33935.5	34682.5	33938	33935.5	33935.5	33935.5	39684.8		933.27	37499.6	37047.3	32665	33169.4	32666.5	32665	32665	32665	37553.3		933.27	38664	38279.3	33416.7	33983.7	33418.2	33416.7	33416.7
932.228	38675.3	38731.9	33559.9	33559.9	33559.9	33559.9	38731.9		933.17	40277.3	39016.2	34261.1	35292.8	34263.5	34261.1	34261.1	34261.1	40050.2		933.17	39850.2	38696.1	33914.3	34742.8	33916.7	33914.3	33914.3	33914.3	39526.9		933.17	37609.3	36809.2	32648.7	33208.1	32650.1	32648.7	32648.7	32648.7	37370		933.17	38450	38035.2	33396.2	34025	33397.6	33396.2	33396.2
932.128	38535.6	38535.9	33542	33542	33542	33542	38535.9		933.07	40084	38770.6	34236.8	35373.4	34239	34236.8	34236.8	34236.8	39909.4		933.07	39623.6	38418.9	33893.9	34806.7	33896.1	33893.9	33893.9	33893.9	39334		933.07	37508.7	36534.2	32632.7	33248.9	32634	32632.7	32632.7	32632.7	37151.8		933.07	38530.2	37737.6	33375.3	34068	33376.6	33375.3	33375.3
932.028	38386.9	38300.4	33524.6	33524.6	33524.6	33524.6	38300.4		932.97	39937.8	38492	34213	35455.1	34215.1	34213	34213	34213	39736.1		932.97	39371.6	38116.9	33874.3	34871.7	33876.4	33874.3	33874.3	33874.3	39116.5		932.97	37324.9	36236.9	32617.2	33290.7	32618.4	32617.2	32617.2	32617.2	36911.6		932.97	38288.2	37406	33355.3	34112.4	33356.5	33355.3	33355.3
931.928	38116.9	38032.6	33508	33508	33508	33508	38032.6		932.87	39806.9	38190.2	34189.7	35533.4	34191.6	34189.7	34189.7	34189.7	39535.8		932.87	39283.8	37799.9	33854.9	34934	33856.9	33854.9	33854.9	33854.9	38881		932.87	37268	35929.3	32601.8	33330.8	32603	32601.8	32601.8	32601.8	36659.4		932.87	37924	37057.9	33336.7	34156.1	33337.8	33336.7	33336.7
931.828	37876.2	37743.6	33492.3	33492.3	33492.3	33492.3	37743.6		932.77	39613.6	37878.8	34167	35603.5	34168.8	34167	34167	34167	39317.2		932.77	39030	37479.1	33836.4	34990.1	33838.2	33836.4	33836.4	33836.4	38634.6		932.77	36930.4	35623.7	32587.6	33367.3	32588.7	32587.6	32587.6	32587.6	36404.5		932.77	37860	36706.3	33318.3	34194.8	33319.3	33318.3	33318.3
931.728	37510.2	37444.2	33477.9	33477.9	33477.9	33477.9	37444.2		932.67	39343.3	37566.4	34145.4	35660.2	34147.1	34145.4	34145.4	34145.4	39082.8		932.67	38675.1	37163.1	33819.1	35035.6	33820.8	33819.1	33819.1	33819.1	38381.3		932.67	36726	35327.3	32573.9	33396.9	32575	32573.9	32573.9	32573.9	36151.3		932.67	37584.4	36363.3	33300.9	34226.1	33301.9	33300.9	33300.9
931.628	37302.4	37141.7	33464.1	33464.1	33464.1	33464.1	37141.7		932.57	39169.1	37260.1	34124.4	35697.3	34126	34124.4	34124.4	34124.4	38834.5		932.57	38414.4	36857.2	33802.7	35065.8	33804.3	33802.7	33802.7	33802.7	38122		932.57	36547.6	35045.4	32560.8	33416.5	32561.8	32560.8	32560.8	32560.8	35902		932.57	37076.9	36037.6	33285.6	34247.4	33286.5	33285.6	33285.6
931.528	37003.3	36843.5	33451.4	33451.4	33451.4	33451.4	36843.5		932.47	38828.9	36965.9	34104.8	35711	34106.2	34104.8	34104.8	34104.8	38573.6		932.47	38126.2	36567.1	33787.2	35077.1	33788.7	33787.2	33787.2	33787.2	37858.5		932.47	36330	34781.4	32548.4	33423.5	32549.3	32548.4	32548.4	32548.4	35657.4		932.47	36696.4	35733.5	33271.7	34255.4	33272.5	33271.7	33271.7
931.428	36779.8	36554.7	33439.4	33439.4	33439.4	33439.4	36554.7		932.37	38488.2	36686.9	34086.5	35698.3	34087.9	34086.5	34086.5	34086.5	38300.1		932.37	37688.2	36294.6	33773.2	35067.6	33774.6	33773.2	33773.2	33773.2	37590.4		932.37	35991.8	34537.6	32537	33416.8	32537.9	32537	32537	32537	35418.2		932.37	36510.7	35453	33258.5	34247.4	33259.3	33258.5	33258.5
931.328	36370.9	36279.8	33428.9	33428.9	33428.9	33428.9	36279.8		932.27	38179.8	36426.2	34069.4	35658.7	34070.7	34069.4	34069.4	34069.4	38016.7		932.27	37531.8	36040.1	33759.8	35036.1	33761.1	33759.8	33759.8	33759.8	37317.8		932.27	35499.6	34315	32527.3	33396.4	32528	32527.3	32527.3	32527.3	35184.9		932.27	36282.9	35197.2	33246.2	34223.1	33246.9	33246.2	33246.2
931.228	36015.8	36020.1	33419.6	33419.6	33419.6	33419.6	36020.1		932.17	37790.9	36184.8	34053.9	35594.4	34055.1	34053.9	34053.9	34053.9	37726.6		932.17	37084.4	35807.2	33747.9	34985.1	33749.1	33747.9	33747.9	33747.9	37045.6		932.17	35237.8	34113.4	32518.3	33362.5	32519	32518.3	32518.3	32518.3	34958.3		932.17	35948.9	34965.9	33235.2	34184.1	33235.9	33235.2	33235.2
931.128	35837.3	35778.5	33410.9	33410.9	33410.9	33410.9	35778.5		932.07	37354.4	35962.6	34040.1	35509.8	34041.2	34040.1	34040.1	34040.1	37433.4		932.07	36726	35593.3	33737.2	34917.5	33738.4	33737.2	33737.2	33737.2	36774.8		932.07	35001.8	33931.1	32510.1	33317.1	32510.8	32510.1	32510.1	32510.1	34738.7		932.07	35496	34758.7	33226	34133.1	33226.6	33226	33226
931.028	35446	35553.9	33403.6	33403.6	33403.6	33403.6	35553.9		931.97	37069.6	35759.2	34027.4	35409.5	34028.5	34027.4	34027.4	34027.4	37142.3		931.97	36451.3	35397.6	33727.5	34837.4	33728.6	33727.5	33727.5	33727.5	36508.6		931.97	34845.1	33766.6	32502.4	33262.7	32503.1	32502.4	32502.4	32502.4	34527.4		931.97	35440.7	34572.4	33217	34071.6	33217.6	33217	33217
930.928	35284.7	35347.2	33396.8	33396.8	33396.8	33396.8	35347.2		931.87	36740.2	35574.6	34016.1	35299.4	34017.1	34016.1	34016.1	34016.1	36858.9		931.87	36199.3	35220.4	33718.7	34749.3	33719.7	33718.7	33718.7	33718.7	36252.1		931.87	34517.3	33619.2	32495.8	33203	32496.4	32495.8	32495.8	32495.8	34327		931.87	35275.1	34406	33208.6	34003.6	33209.2	33208.6	33208.6
930.828	35117.6	35157.3	33390.7	33390.7	33390.7	33390.7	35157.3		931.77	36435.8	35406.7	34006	35184.9	34006.9	34006	34006	34006	36586.5		931.77	35788.7	35060.3	33711.3	34658.1	33712.2	33711.3	33711.3	33711.3	36008.1		931.77	34245.6	33487.4	32490	33140.7	32490.6	32490	32490	32490	34138.6		931.77	34933.8	34258.3	33201.6	33933	33202.1	33201.6	33201.6
930.728	35007.6	34982.8	33384.8	33384.8	33384.8	33384.8	34982.8		931.67	36128	35254.5	33997.1	35070.5	33998	33997.1	33997.1	33997.1	36328.8		931.67	35490.2	34915.4	33704.9	34566.9	33705.8	33704.9	33704.9	33704.9	35778.3		931.67	34018	33369.7	32485	33078.3	32485.5	32485	32485	32485	33963.5		931.67	34805.3	34126.9	33195.1	33862	33195.5	33195.1	33195.1
930.628	34760.9	34824.9	33379.9	33379.9	33379.9	33379.9	34824.9		931.57	35899.8	35117.9	33989.2	34959.4	33990	33989.2	33989.2	33989.2	36088.9		931.57	35267.8	34785	33699.3	34478.5	33700.1	33699.3	33699.3	33699.3	35565		931.57	33861.6	33264.7	32480.4	33017.5	32480.9	32480.4	32480.4	32480.4	33802.3		931.57	34595.1	34010.4	33189.4	33793.1	33189.8	33189.4	33189.4
930.528	34676.7	34680.1	33375.2	33375.2	33375.2	33375.2	34680.1		931.47	35741.8	34994	33981.9	34853.8	33982.6	33981.9	33981.9	33981.9	35866.6		931.47	35168.2	34667.4	33694.1	34394.3	33694.8	33694.1	33694.1	33694.1	35368.4		931.47	33765.3	33171.2	32476.2	32959.5	32476.6	32476.2	32476.2	32476.2	33655		931.47	34426.9	33907.2	33184.3	33727.6	33184.7	33184.3	33184.3
930.428	34414.4	34549.6	33371.5	33371.5	33371.5	33371.5	34549.6		931.37	35570.2	34881.9	33975.2	34755.2	33975.9	33975.2	33975.2	33975.2	35662.6		931.37	34984.2	34561.3	33689.4	34315.8	33690.1	33689.4	33689.4	33689.4	35188.3		931.37	33643.3	33087.8	32472.3	32905.3	32472.8	32472.3	32472.3	32472.3	33521.1		931.37	34255.1	33815.9	33180	33666.6	33180.3	33180	33180
930.328	34149.6	34431.5	33368.7	33368.7	33368.7	33368.7	34431.5		931.27	35306.9	34782.1	33969.7	34665	33970.3	33969.7	33969.7	33969.7	35478		931.27	34781.8	34466	33685.5	34243.9	33686.2	33685.5	33685.5	33685.5	35025		931.27	33534.9	33013.4	32468.8	32855.2	32469.2	32468.8	32468.8	32468.8	33400.2		931.27	34133.6	33735.2	33176.1	33610.3	33176.4	33176.1	33176.1
930.228	34205.8	34323.7	33365.7	33365.7	33365.7	33365.7	34323.7		931.17	35106.9	34692.2	33964.9	34583	33965.5	33964.9	33964.9	33964.9	35310.9		931.17	34594.7	34380.8	33682.3	34178.7	33682.9	33682.3	33682.3	33682.3	34877.8		931.17	33221.1	32947.9	32466.4	32810.2	32466.7	32466.4	32466.4	32466.4	33292		931.17	33901.6	33664.2	33173.1	33559.6	33173.5	33173.1	33173.1
930.128	34158	34226.5	33362.8	33362.8	33362.8	33362.8	34226.5		931.07	35122.4	34610.6	33960.1	34508.4	33960.7	33960.1	33960.1	33960.1	35159.4		931.07	34533.6	34303.9	33679.2	34119.6	33679.8	33679.2	33679.2	33679.2	34744.8		931.07	33160.4	32889.5	32464.1	32769.3	32464.4	32464.1	32464.1	32464.1	33195		931.07	33827.3	33601.5	33170.5	33513.6	33170.8	33170.5	33170.5
930.028	33971.6	34138.4	33360.7	33360.7	33360.7	33360.7	34138.4		930.97	34886.2	34538	33956.2	34441.8	33956.8	33956.2	33956.2	33956.2	35024.1		930.97	34528.2	34234.3	33676.2	34066.2	33676.7	33676.2	33676.2	33676.2	34624.8		930.97	33114.9	32837.4	32461.9	32732.5	32462.2	32461.9	32461.9	32461.9	33108.2		930.97	33654.9	33546.5	33168.5	33472.6	33168.8	33168.5	33168.5
929.928	33783.8	34059.5	33359.1	33359.1	33359.1	33359.1	34059.5		930.87	34704.7	34473.1	33953.1	34382.5	33953.6	33953.1	33953.1	33953.1	34903		930.87	34306	34172.7	33673.9	34018.8	33674.4	33673.9	33673.9	33673.9	34518.1		930.87	32927.6	32791.7	32460.4	32699.8	32460.7	32460.4	32460.4	32460.4	33031.4		930.87	33615.3	33497.8	33166.7	33435.8	33166.9	33166.7	33166.7
929.828	33612.2	33988.4	33358.2	33358.2	33358.2	33358.2	33988.4		930.77	34589.6	34414.7	33950.5	34329.8	33950.9	33950.5	33950.5	33950.5	34794.5		930.77	34163.1	34117.5	33672.2	33976.8	33672.6	33672.2	33672.2	33672.2	34422.6		930.77	32879.8	32751	32459	32670.7	32459.3	32459	32459	32459	32963		930.77	33601.1	33454.8	33164.9	33402.8	33165.2	33164.9	33164.9
929.728	33624.7	33923.9	33357.3	33357.3	33357.3	33357.3	33923.9		930.67	34556	34362.3	33947.9	34282.7	33948.3	33947.9	33947.9	33947.9	34697.5		930.67	34143.8	34067.6	33670.5	33939.4	33670.9	33670.5	33670.5	33670.5	34336.9		930.67	32865.1	32714.9	32457.7	32644.6	32457.9	32457.7	32457.7	32457.7	32902.1		930.67	33628.7	33416.4	33163	33373.1	33163.2	33163	33163
929.628	33515.3	33866.2	33356.7	33356.7	33356.7	33356.7	33866.2		930.57	34424.4	34315.6	33945.9	34241.2	33946.3	33945.9	33945.9	33945.9	34611.2		930.57	34088	34023.1	33669	33906.1	33669.4	33669	33669	33669	34260.6		930.57	32931.8	32682.4	32456.1	32621	32456.3	32456.1	32456.1	32456.1	32847.6		930.57	33633.1	33382.5	33161.1	33346.5	33161.3	33161.1	33161.1
929.528	33700	33813.1	33355.5	33355.5	33355.5	33355.5	33813.1		930.47	34322.2	34273.8	33944.4	34204.5	33944.7	33944.4	33944.4	33944.4	34534.3		930.47	34092	33983	33667.5	33876.4	33667.9	33667.5	33667.5	33667.5	34192.3		930.47	32733.6	32654.1	32455.2	32600.6	32455.4	32455.2	32455.2	32455.2	32799.7		930.47	33551.1	33352.7	33159.5	33323	33159.7	33159.5	33159.5
929.428	33564	33765.7	33354.7	33354.7	33354.7	33354.7	33765.7		930.37	34384.4	34235.9	33942.5	34171.6	33942.9	33942.5	33942.5	33942.5	34465.2		930.37	33916.7	33947.4	33666.6	33850.5	33666.9	33666.6	33666.6	33666.6	34131.6		930.37	32673.6	32629.1	32454.5	32582.6	32454.7	32454.5	32454.5	32454.5	32757.4		930.37	33541.6	33326.3	33158	33302	33158.2	33158	33158
929.328	33584.9	33722.7	33353.9	33353.9	33353.9	33353.9	33722.7		930.27	34426.7	34201.7	33940.5	34142	33940.8	33940.5	33940.5	33940.5	34403.5		930.27	33909.8	33915.5	33665.7	33827.5	33666.1	33665.7	33665.7	33665.7	34077.6		930.27	32630.2	32607	32453.9	32566.7	32454.1	32453.9	32453.9	32453.9	32720		930.27	33395.6	33303.6	33157	33283.8	33157.2	33157	33157
929.228	33422.2	33684.3	33353.6	33353.6	33353.6	33353.6	33684.3		930.17	34341.3	34171.1	33938.8	34116	33939.1	33938.8	33938.8	33938.8	34348.5		930.17	33779.3	33887.3	33665.3	33807.6	33665.6	33665.3	33665.3	33665.3	34029.9		930.17	32632.9	32587.5	32453.3	32552.6	32453.5	32453.3	32453.3	32453.3	32686.9		930.17	33345.1	33283.6	33156.2	33267.8	33156.4	33156.2	33156.2
929.128	33482.9	33649.6	33353.2	33353.2	33353.2	33353.2	33649.6		930.07	34245.6	34143.8	33937.6	34093.2	33937.8	33937.6	33937.6	33937.6	34299.7		930.07	33889.1	33861.6	33664.5	33789.5	33664.8	33664.5	33664.5	33664.5	33986.9		930.07	32603.6	32570.2	32452.8	32540.1	32453	32452.8	32452.8	32452.8	32657.7		930.07	33310.9	33266.2	33155.6	33253.7	33155.8	33155.6	33155.6
929.028	33579.3	33617.7	33352.4	33352.4	33352.4	33352.4	33617.7		929.97	34214.7	34119.6	33936.4	34073	33936.7	33936.4	33936.4	33936.4	34256.4		929.97	33853.3	33838.7	33663.8	33773.5	33664.1	33663.8	33663.8	33663.8	33948.6		929.97	32561.3	32555.1	32452.5	32529.1	32452.6	32452.5	32452.5	32452.5	32631.9		929.97	33368.7	33250.6	33154.7	33240.9	33154.9	33154.7	33154.7
928.928	33608.2	33589	33351.4	33351.4	33351.4	33351.4	33589		929.87	34250.4	34097.6	33935.1	34054.8	33935.3	33935.1	33935.1	33935.1	34217.6		929.87	33824.4	33818.3	33663.3	33759.4	33663.5	33663.3	33663.3	33663.3	33914.7		929.87	32578	32541.6	32452	32519.3	32452.2	32452	32452	32452	32609		929.87	33328.7	33237	33154	33229.7	33154.2	33154	33154
928.828	33480.7	33563.4	33351	33351	33351	33351	33563.4		929.77	34159.3	34078.1	33934.2	34039.1	33934.4	33934.2	33934.2	33934.2	34183.2		929.77	33738.9	33800.2	33663	33747.3	33663.2	33663	33663	33663	33884.7		929.77	32654.7	32529.4	32451.4	32510.4	32451.5	32451.4	32451.4	32451.4	32588.6		929.77	33221.1	33225.5	33153.8	33220.1	33153.9	33153.8	33153.8
928.728	33424.9	33540.5	33350.7	33350.7	33350.7	33350.7	33540.5		929.67	34216	34060.4	33933	34024.8	33933.2	33933	33933	33933	34152.4		929.67	33762.4	33784	33662.7	33736.4	33662.8	33662.7	33662.7	33662.7	33858		929.67	32561.6	32519	32451	32502.7	32451.1	32451	32451	32451	32570.8		929.67	33327.6	33214.9	33153.1	33211.2	33153.2	33153.1	33153.1
928.628	33367.6	33520.1	33350.6	33350.6	33350.6	33350.6	33520.1		929.57	34280.4	34044.2	33931.5	34011.8	33931.7	33931.5	33931.5	33931.5	34124.7		929.57	33711.3	33769.8	33662.5	33726.9	33662.7	33662.5	33662.5	33662.5	33834.4		929.57	32454.7	32510	32451	32496.3	32451.1	32451	32451	32451	32555.4		929.57	33285.8	33205.8	33152.5	33203.4	33152.6	33152.5	33152.5
928.528	33314.7	33501.6	33350.5	33350.5	33350.5	33350.5	33501.6		929.47	34195.8	34029.9	33930.4	34000.6	33930.6	33930.4	33930.4	33930.4	34100.2		929.47	33729.3	33756.9	33662.2	33718.6	33662.4	33662.2	33662.2	33662.2	33813.4		929.47	32587.1	32501.8	32450.5	32490.1	32450.6	32450.5	32450.5	32450.5	32541.5		929.47	33179.8	33198.3	33152.4	33196.9	33152.5	33152.4	33152.4
928.428	33346.4	33485.2	33350.5	33350.5	33350.5	33350.5	33485.2		929.37	34147.8	34017.3	33929.5	33990.7	33929.7	33929.5	33929.5	33929.5	34078.7		929.37	33700.2	33745.6	33662.1	33711.2	33662.3	33662.1	33662.1	33662.1	33794.9		929.37	32537.3	32494.7	32450.3	32484.8	32450.3	32450.3	32450.3	32450.3	32529.4		929.37	33236.4	33191.4	33152.1	33190.9	33152.1	33152.1	33152.1
928.328	33430.9	33470.1	33350.2	33350.2	33350.2	33350.2	33470.1		929.27	34002.9	34006.6	33929.2	33982.6	33929.3	33929.2	33929.2	33929.2	34060.1		929.27	33691.1	33735.5	33662	33704.8	33662.1	33662	33662	33662	33778.5		929.27	32533.8	32488.5	32450	32480.1	32450.1	32450	32450	32450	32518.7		929.27	33140.2	33185.8	33152	33185.9	33152.1	33152	33152
928.228	33416	33456.7	33350	33350	33350	33350	33456.7		929.17	34083.8	33996.7	33928.6	33975	33928.7	33928.6	33928.6	33928.6	34043.3		929.17	33545.1	33726.3	33661.6	33698.9	33661.7	33661.6	33661.6	33661.6	33763.7		929.17	32525.6	32483	32449.7	32476	32449.8	32449.7	32449.7	32449.7	32509.3		929.17	33118	33180.8	33151.9	33181.4	33151.9	33151.9	33151.9
928.128	33421.8	33444.6	33349.7	33349.7	33349.7	33349.7	33444.6		929.07	33885.3	33988.3	33928.4	33968.8	33928.5	33928.4	33928.4	33928.4	34028.8		929.07	33613.1	33718.2	33661.4	33693.8	33661.5	33661.4	33661.4	33661.4	33750.8		929.07	32546.9	32478.1	32449.4	32472.3	32449.5	32449.4	32449.4	32449.4	32501		929.07	33122	33176.4	33151.8	33177.4	33151.8	33151.8	33151.8
928.028	33338	33433.8	33349.7	33349.7	33349.7	33349.7	33433.8		928.97	34062.2	33980.5	33927.8	33962.9	33927.9	33927.8	33927.8	33927.8	34015.6		928.97	33691.8	33711.2	33661.3	33689.4	33661.4	33661.3	33661.3	33661.3	33739.4		928.97	32377.1	32473.9	32449.2	32469	32449.2	32449.2	32449.2	32449.2	32493.8		928.97	33170.7	33172.7	33151.7	33174	33151.7	33151.7	33151.7
927.928	33371.3	33424.3	33349.6	33349.6	33349.6	33349.6	33424.3		928.87	34012.2	33973.7	33927.5	33957.8	33927.6	33927.5	33927.5	33927.5	34004.1		928.87	33565.6	33704.7	33661	33685.3	33661.1	33661	33661	33661	33729.2		928.87	32481.3	32470.3	32449.1	32466.3	32449.1	32449.1	32449.1	32449.1	32487.6		928.87	33175.6	33169.5	33151.6	33170.9	33151.6	33151.6	33151.6
927.828	33352.2	33415.7	33349.6	33349.6	33349.6	33349.6	33415.7		928.77	33997.8	33967.6	33927.2	33953.5	33927.3	33927.2	33927.2	33927.2	33994		928.77	33643.8	33699.2	33660.9	33682	33661	33660.9	33660.9	33660.9	33720.4		928.77	32510.2	32467.1	32448.9	32463.8	32448.9	32448.9	32448.9	32448.9	32482.1		928.77	33153.3	33166.8	33151.6	33168.3	33151.6	33151.6	33151.6
927.728	33358.9	33408.1	33349.6	33349.6	33349.6	33349.6	33408.1		928.67	34093.8	33961.9	33926.5	33949.2	33926.6	33926.5	33926.5	33926.5	33984.7		928.67	33692.9	33694.2	33660.8	33679	33660.9	33660.8	33660.8	33660.8	33712.6		928.67	32509.6	32464.3	32448.7	32461.6	32448.7	32448.7	32448.7	32448.7	32477.3		928.67	33192	33164.3	33151.4	33165.9	33151.4	33151.4	33151.4
927.628	33230.9	33400.9	33349.1	33349.1	33349.1	33349.1	33400.9		928.57	34052.9	33956.9	33926	33945.6	33926	33926	33926	33926	33976.6		928.57	33661.3	33690	33660.8	33676.5	33660.9	33660.8	33660.8	33660.8	33705.8		928.57	32572.4	32461.7	32448.3	32459.4	32448.3	32448.3	32448.3	32448.3	32472.9		928.57	33112.2	33162.2	33151.2	33163.8	33151.3	33151.2	33151.2
927.528	33330	33394.8	33349.1	33349.1	33349.1	33349.1	33394.8		928.47	34013.8	33952.6	33925.6	33942.5	33925.7	33925.6	33925.6	33925.6	33969.6		928.47	33690	33686.1	33660.7	33674.2	33660.8	33660.7	33660.7	33660.7	33699.8		928.47	32561.1	32459.3	32447.9	32457.5	32447.9	32447.9	32447.9	32447.9	32469		928.47	33124.9	33160.4	33151.1	33162	33151.2	33151.1	33151.1
[truncated: 51 more rows]
[truncated: 106 more columns]

## Sheet: Fig 2d
Fig 2d Changes in the proportion of Cu-OH species over time in different atmospheres calculated based on Cu 2p XPS spectra.
[truncated: 6 more rows]

[truncated: 43 more sheets: Fig 3a, Fig 3b, Fig4a, Fig4b, Fig 4c, Fig 4d, Fig 4e, Fig 4f, Fig5e, Fig S1, Fig S2, Fig S3, Fig S4, Fig S5, Fig S6, Fig S7, Fig S8, Fig S9, Fig S10, Fig S11 …]
